# Supplementary material for: Healthy Aging Metabolomic and Proteomic Signatures Across Multiple Physiological Compartments
Source: Aging Cell. 2025 Feb 14;24(6):e70014. doi: 10.1111/acel.70014 (PMC12151885; doi:10.1111/acel.70014)
Supplement: Supplementary file 6 — Table S1. [file ACEL-24-e70014-s015.xlsx]

## Sheet: Sheet1
Table S1	Age associated proteins in the cross-sectional analysis of plasma. Age associated proteins (p<0.05) in the cross-sectional analysis of plasma using a linear regression models adjusted for sex, race and body mass index (BMI) at baseline (101 participants; visit 1) and a the 2 year follow-up (65 participants; visit 2)
	Baseline (Cross-Sectional Analysis)			2-year follow up (Cross-Sectional Analysis)
Protein	AgeBetaVisit1	AgePvalueVisit1	AdjPval_Visit1	AgeBetaVisit2	AgePvalueVisit2	ModelPvalue	AdjPval_Visit2
GDF15	0.0304295	5.77e-25	8.26e-22	0.0302314	1.71e-16	4.44e-15	2.52e-13
EDA2R	0.0331495	5.61e-24	4.02e-21	0.0404538	1.5e-15	4.88e-14	7.34e-13
CXCL17	0.0377853	1.85e-21	8.85e-19	0.0400834	1.8e-12	6.41e-11	5.3e-10
LTBP2	0.0247238	5.16e-21	1.85e-18	0.0293247	1.02e-15	8.33e-15	7.34e-13
CTSV	-0.0221907	9.75e-19	2.79e-16	-0.0255528	4.29e-09	3.65e-07	3.51e-07
NEFL	0.0313785	1.49e-18	3.55e-16	0.0312551	2.43e-11	5.01e-10	3.97e-09
WNT9A	0.0175409	1.82e-18	3.73e-16	0.0184068	3.83e-15	1.94e-14	1.41e-12
ADAMTS16	0.0147359	1.42e-17	2.53e-15	0.0162204	6.42e-11	9.02e-11	8.59e-09
RET	-0.0279459	2.63e-17	4.18e-15	-0.0354379	1.08e-11	2.66e-10	2.27e-09
SCARF2	0.0177378	1.59e-16	2.27e-14	0.0215461	7.14e-12	1.13e-11	1.75e-09
WFDC2	0.0236811	7.9e-16	1.03e-13	0.0252712	1.45e-11	4.25e-10	2.67e-09
IGFBP2	0.0343149	1.03e-15	1.22e-13	0.0361517	1.03e-09	8.27e-10	9.51e-08
TNFRSF10B	0.0161104	3.81e-15	4.19e-13	0.0137971	6.54e-08	2.43e-08	3.57e-06
TREM2	0.0279932	6.36e-15	6.5e-13	0.0286297	6.53e-09	4.86e-09	4.81e-07
CHRDL1	0.0185604	1.35e-14	1.29e-12	0.0215986	5.4e-10	3.28e-08	5.68e-08
RSPO3	0.0179865	5.36e-14	4.8e-12	0.0202278	1.69e-08	1.65e-07	1.08e-06
HAVCR1	0.0275318	9.97e-14	8.4e-12	0.0189392	8.87e-05	0.000226203	0.00115511
FSTL3	0.0162083	1.52e-13	1.15e-11	0.0162146	8.94e-09	6.26e-09	6.27e-07
CXCL9	0.0348172	1.53e-13	1.15e-11	0.0280623	3.14e-06	6.87e-07	9.06e-05
SCARB2	0.015945	3.83e-13	2.74e-11	0.0149189	4.42e-08	9.93e-07	2.5e-06
LAYN	0.0177951	4.74e-13	3.23e-11	0.0229289	2.44e-10	9e-10	2.99e-08
CDCP1	0.0254565	9.87e-13	6.3e-11	0.0271482	8.87e-10	3.23e-09	8.71e-08
EFEMP1	0.0180807	1.05e-12	6.3e-11	0.0227193	4.63e-11	4.21e-10	6.82e-09
HSPB6	0.0172027	1.06e-12	6.3e-11	0.0177092	2.47e-06	6.53e-05	7.77e-05
TNFRSF11B	0.014405	1.72e-12	9.85e-11	0.014348	2.48e-05	8.34e-05	0.000456063
DCN	0.0153974	2.61e-12	1.44e-10	0.0175576	1.76e-09	1.02e-08	1.52e-07
PGF	0.0111587	3.4e-12	1.79e-10	0.0111766	3.81e-08	1.13e-07	2.24e-06
COLEC12	0.013311	3.5e-12	1.79e-10	0.0142337	9.77e-08	2.43e-07	4.96e-06
SNCG	0.0276116	1.08e-11	5.21e-10	0.0269172	1.01e-05	3.16e-05	0.000228507
IL17D	0.0125573	1.09e-11	5.21e-10	0.0145167	2.75e-10	3.27e-09	3.12e-08
CCN5	0.0197762	1.13e-11	5.21e-10	0.0195047	6.13e-07	3.65e-06	2.51e-05
ADM	0.0137073	1.92e-11	8.58e-10	0.0164591	2.18e-08	2.46e-08	1.34e-06
CGA	0.0316607	2.82e-11	1.22e-09	0.0269722	1.28e-05	7.65e-09	0.00027352
IGFBPL1	0.0141142	6.4e-11	2.69e-09	0.01174	1.56e-05	3.38e-06	0.000315316
CCDC80	0.0224108	9.93e-11	3.99e-09	0.0186694	8.12e-06	5.18e-05	0.000191613
LAIR1	0.0173228	1e-10	3.99e-09	0.0167653	1.79e-06	6.95e-06	5.99e-05
MLN	0.0351692	1.13e-10	4.36e-09	0.0207656	0.00600329	0.00546123	0.035299
ACTA2	0.0240386	1.35e-10	5.1e-09	0.0247401	5.21e-09	3.54e-07	4.04e-07
GFAP	0.0187656	1.73e-10	6.35e-09	0.023565	3.41e-07	1.1e-05	1.57e-05
OGN	0.0198273	2.28e-10	8.17e-09	0.0208198	1.62e-06	1.13e-05	5.66e-05
SPON2	0.0155514	4.34e-10	1.52e-08	0.0134784	1.51e-05	0.000145859	0.000312296
ITIH3	0.0142851	4.96e-10	1.69e-08	0.0140458	3.18e-05	0.000174079	0.000537331
FGF5	0.012398	5.11e-10	1.7e-08	0.0121465	2.63e-06	4.82e-06	7.9e-05
ACVRL1	0.0109236	8.13e-10	2.65e-08	0.00819049	0.000556588	0.00185448	0.00521846
VSIG4	0.0169782	8.89e-10	2.83e-08	0.0188481	2.96e-07	1.57e-06	1.4e-05
MMP12	0.0216667	9.49e-10	2.95e-08	0.0200965	1.39e-05	4.97e-05	0.000293258
KLK4	0.029823	1.49e-09	4.5e-08	0.0322232	3.2e-06	2e-05	9.06e-05
CDON	-0.0115444	1.51e-09	4.5e-08	-0.0111238	5.03e-06	4.75e-05	0.000132159
JAM2	0.00930408	1.89e-09	5.51e-08	0.0108627	7.38e-06	6.12e-05	0.000181058
RSPO1	0.0155176	2.12e-09	6.08e-08	0.0147668	1.98e-05	8.46e-06	0.000389505
MSR1	0.0175838	2.21e-09	6.21e-08	0.018337	2.05e-06	2.55e-07	6.7e-05
TGFBR2	0.013992	2.63e-09	7.24e-08	0.0163903	9.19e-08	5.9e-07	4.83e-06
IGFBP4	0.0180804	3.15e-09	8.52e-08	0.0168606	4.38e-05	0.000206027	0.000685256
TIMP4	0.0158127	3.43e-09	9.08e-08	0.017557	2.49e-06	4.08e-05	7.77e-05
NPDC1	0.0124333	3.49e-09	9.08e-08	0.01336	1.79e-05	6e-06	0.000356915
TNFRSF19	0.0126722	3.66e-09	9.36e-08	0.0121774	2.42e-05	0.000102581	0.000450624
CCN3	0.013875	4.06e-09	1.02e-07	0.0155378	7.35e-07	3.51e-06	2.92e-05
CCL27	0.0250926	4.84e-09	1.2e-07	0.0326615	7.86e-06	2.65e-05	0.000189568
LY6D	0.0146566	5.56e-09	1.35e-07	0.0101041	0.00105514	0.0116681	0.00897783
PRELP	0.00963437	6.4e-09	1.53e-07	0.00969539	5.78e-05	0.000961552	0.000851045
CDH2	0.0142869	6.97e-09	1.64e-07	0.0158231	1e-08	6.36e-08	6.7e-07
LAMP3	0.0162731	8.52e-09	1.97e-07	0.0164018	0.000157111	0.000868603	0.00186556
PLAUR	0.00989138	9.65e-09	2.19e-07	0.00865193	0.00130329	0.0017416	0.0105421
F3	0.0106699	9.77e-09	2.19e-07	0.0134563	6.06e-07	8.3e-06	2.51e-05
FABP4	0.0165813	1.06e-08	2.33e-07	0.020423	1.41e-06	6.44e-13	5.06e-05
SMOC1	0.0129409	1.24e-08	2.7e-07	0.0141195	9.06e-06	0.000333409	0.00020848
CKAP4	0.00948427	1.63e-08	3.48e-07	0.00878169	8.2e-05	0.00104596	0.00108761
NTproBNP	0.0272581	2.16e-08	4.55e-07	0.0245643	0.00179312	0.00426629	0.0134667
CD300E	0.0143733	2.33e-08	4.81e-07	0.0150558	3.65e-05	2.34e-06	0.00059729
CD74	0.0130233	2.35e-08	4.81e-07	0.0122297	0.000182201	0.000329487	0.00211181
MMP7	0.0134761	2.73e-08	5.5e-07	0.00977183	0.00939064	0.010764	0.0500834
IGFBP7	0.0111967	2.88e-08	5.72e-07	0.0135873	1.58e-07	5.85e-06	7.73e-06
NOTCH3	0.0124624	3.3e-08	6.46e-07	0.0150315	8.46e-07	3.17e-06	3.28e-05
CTSB	0.0204387	3.37e-08	6.53e-07	0.0199307	2.61e-05	4.84e-06	0.000468925
DLK1	0.0164126	4.94e-08	9.43e-07	0.0198653	2.05e-05	1.75e-05	0.000392316
CHI3L1	0.0214294	5.15e-08	9.7e-07	0.0186405	0.00206313	0.00235902	0.0151663
DKK3	0.0109664	6.69e-08	1.24e-06	0.0127612	1.04e-05	0.000332756	0.000230895
NBL1	0.0102531	8.21e-08	1.51e-06	0.0134071	3.08e-06	5.81e-05	9.06e-05
LGALS7_LGALS7B	0.0145842	1.3e-07	2.35e-06	0.00825602	0.0409279	0.0179313	0.154494
TNFRSF1A	0.0108766	1.33e-07	2.38e-06	0.0104733	8.43e-05	0.000622829	0.00110776
SFRP1	0.0145732	1.35e-07	2.39e-06	0.0152131	5.38e-05	0.0011054	0.000800552
CD59	0.00804839	1.38e-07	2.4e-06	0.00801429	4.5e-05	0.000101301	0.000697901
EGFR	-0.00610812	1.39e-07	2.4e-06	-0.00621358	4.54e-06	0.000114178	0.00012147
CR2	-0.017094	1.41e-07	2.4e-06	-0.0115603	0.00806829	0.00996248	0.0443154
CXCL14	0.0178849	1.55e-07	2.61e-06	0.0159757	9.76e-07	5.63e-07	3.59e-05
FOLR1	0.0108641	1.64e-07	2.73e-06	0.014411	5.73e-07	4.36e-06	2.51e-05
CXCL10	0.0201675	1.68e-07	2.77e-06	0.0207159	0.00219197	0.00192003	0.0159732
MOG	0.0123001	2.05e-07	3.33e-06	0.0154112	1.75e-06	3.61e-07	5.98e-05
CST3	0.0108994	2.1e-07	3.38e-06	0.0110865	7.66e-05	0.000389194	0.00104359
CLMP	0.00792788	2.28e-07	3.62e-06	0.00832261	6.92e-05	2.45e-07	0.00096132
HSPG2	0.00748216	2.57e-07	4.05e-06	0.00859094	7.94e-05	0.00153152	0.00107226
CCL18	0.0180314	2.69e-07	4.19e-06	0.014956	0.00234015	0.0130867	0.0167219
SOST	0.0134545	3.24e-07	4.99e-06	0.01317	0.00134097	0.000881414	0.0107278
REG4	0.0140996	3.48e-07	5.31e-06	0.0108297	0.00601905	0.00745479	0.035299
SPON1	0.0119485	3.77e-07	5.68e-06	0.0117383	0.000454745	0.00169582	0.00443301
IGFBP6	0.0110844	4.26e-07	6.35e-06	0.0118383	4.77e-05	7.63e-05	0.000730891
PIK3IP1	0.0114772	4.43e-07	6.54e-06	0.0157089	5.99e-07	1.39e-05	2.51e-05
KIT	-0.00977432	4.86e-07	7.11e-06	-0.00717179	0.0128293	0.118023	0.0646736
LAMP2	-0.00658961	4.99e-07	7.2e-06	-0.00699704	3.51e-05	9.76e-07	0.000580306
CRTAC1	0.0119557	5.03e-07	7.2e-06	0.0147977	5.95e-05	0.000628488	0.000859081
LGALS9	0.010366	5.81e-07	8.24e-06	0.0115218	5.15e-05	3.98e-05	0.000773821
PLAT	0.0157291	6.08e-07	8.48e-06	0.0125066	0.0118003	0.0537032	0.0613783
CD302	0.0115057	6.1e-07	8.48e-06	0.0134529	5.84e-05	0.000523375	0.000851838
DCBLD2	0.0122298	6.5e-07	8.95e-06	0.0115138	0.00107976	0.000760187	0.00908235
CD1C	-0.00850668	7.16e-07	9.77e-06	-0.00626591	0.00449073	0.0682362	0.0275922
LILRB4	0.0132348	8.84e-07	1.18e-05	0.0166375	4.05e-06	9.68e-06	0.000110497
TIMP1	0.00873589	8.86e-07	1.18e-05	0.00808603	0.00387604	0.0259924	0.0245928
GFRA3	0.00983393	8.87e-07	1.18e-05	0.00950177	0.000113934	0.0015359	0.00142128
DTX3	0.00896908	9.53e-07	1.25e-05	0.0105301	2.85e-05	0.000509127	0.000498671
LTBR	0.00734933	1.01e-06	1.31e-05	0.00750501	0.000785559	0.00331575	0.00696592
EFNA4	0.010115	1.08e-06	1.39e-05	0.00847249	0.00116731	0.000994447	0.00965328
CAPG	0.0174588	1.31e-06	1.67e-05	0.0131164	0.00820912	0.00589584	0.0449213
ADAM22	0.0113743	1.39e-06	1.76e-05	0.0140964	2.53e-06	5.23e-06	7.77e-05
CRIM1	0.00724498	1.4e-06	1.76e-05	0.00565252	0.00331628	0.00785121	0.0215998
FUT3_FUT5	0.0159615	1.51e-06	1.88e-05	0.0153337	0.000198003	2.98e-07	0.00222489
BTN2A1	0.0077726	1.81e-06	2.23e-05	0.00879333	7.03e-05	0.000450387	0.000966652
CTSF	0.0127106	2.04e-06	2.49e-05	0.00980228	0.0136743	0.0206843	0.0673195
MERTK	0.0101407	2.23e-06	2.71e-05	0.00830602	0.00313838	0.0018556	0.020532
TSPAN1	0.0204074	2.34e-06	2.82e-05	0.0181428	0.0050465	0.013495	0.0304445
PSG1	0.0318178	3.19e-06	3.8e-05	0.036623	8.03e-05	0.00207251	0.00107414
VWC2	0.0137015	3.27e-06	3.85e-05	0.0113908	0.00147567	5.08e-05	0.0116784
GUCA2A	0.0103958	3.29e-06	3.85e-05	0.0126883	6.44e-06	1.49e-05	0.000160743
TNFRSF10A	0.0103557	3.31e-06	3.85e-05	0.0101217	0.000731371	0.00373826	0.00664554
CCL25	0.0130487	3.66e-06	4.22e-05	0.013163	0.000487792	0.00371956	0.00466253
ULBP2	0.0123017	3.75e-06	4.29e-05	0.0158618	0.000110676	2.55e-05	0.00140444
KITLG	0.0123436	3.92e-06	4.46e-05	0.0172255	2.22e-05	0.000874922	0.000418662
CLEC5A	0.00945604	3.99e-06	4.49e-05	0.00677165	0.0153821	0.0294914	0.0732766
CA9	0.0109525	4.17e-06	4.67e-05	0.0125095	0.00119724	0.00424553	0.00979072
CDHR1	-0.010358	4.29e-06	4.76e-05	-0.00839293	0.00410943	0.0117672	0.0254225
IL1RL2	0.0124158	4.7e-06	5.18e-05	0.0159552	3.76e-05	0.000215615	0.000608232
PHOSPHO1	0.00989822	4.87e-06	5.33e-05	0.0103481	0.000707378	0.00885211	0.00646745
HNMT	0.0164773	5.03e-06	5.46e-05	0.0175226	1.56e-05	2.56e-05	0.000315316
CDH1	0.00903921	5.17e-06	5.55e-05	0.00616576	0.0269805	0.0532941	0.113472
FAM3C	0.00915164	5.2e-06	5.55e-05	0.00946318	0.00130344	0.0117898	0.0105421
CCL11	0.0101829	5.71e-06	6.05e-05	0.00992345	0.00638495	0.00356287	0.0371488
FST	0.0124418	5.83e-06	6.14e-05	0.00709411	0.100631	0.0216511	0.289985
CHGB	0.011779	6.38e-06	6.67e-05	0.0181721	8.84e-07	6.68e-06	3.34e-05
LGALS3	0.00815008	6.45e-06	6.7e-05	0.00727965	0.000773898	0.00106768	0.00694621
LEFTY2	0.0157506	6.94e-06	7.15e-05	0.0155385	0.00357189	0.00146641	0.0230606
KLK11	0.00795606	7.68e-06	7.85e-05	0.00719891	0.00723195	0.0419347	0.040944
ADAMTS13	-0.00684736	7.74e-06	7.86e-05	-0.0093215	2.83e-05	0.000203937	0.000498671
AMBP	0.00715611	9.02e-06	9.1e-05	0.00820388	0.000423573	0.00208387	0.00418456
CLC	0.0160506	9.36e-06	9.37e-05	0.0138955	0.00361242	0.0308779	0.0232204
CTSZ	0.00799093	9.75e-06	9.7e-05	0.00647738	0.0161103	0.0224637	0.0755236
COMP	0.00989567	1.01e-05	9.99e-05	0.0135608	0.000144302	0.0014758	0.00174109
IGFBP1	0.0275624	1.23e-05	0.000120866	0.0280235	0.000232972	1.35e-05	0.00254026
IL4R	0.00965332	1.37e-05	0.000133759	0.00771818	0.0208198	0.0569218	0.0928689
FASLG	-0.00992991	1.45e-05	0.000139849	-0.00727606	0.0127973	0.00316786	0.0646736
TNFRSF9	0.0102374	1.66e-05	0.000159176	0.00979718	0.00286379	0.0109648	0.0192488
TNFSF13	0.00855369	1.85e-05	0.000177022	0.0102923	0.000273585	0.00208027	0.00293954
PPY	0.021669	1.89e-05	0.000177078	0.0245369	0.000442582	0.00246166	0.00434321
CLSTN2	0.0102578	1.9e-05	0.000177078	0.0147894	5.13e-05	0.00148994	0.000773821
SCARA5	0.00915826	1.9e-05	0.000177078	0.0100441	6.68e-05	3.78e-06	0.000944676
ADGRB3	0.00857199	1.9e-05	0.000177078	0.00907532	0.000508016	0.00465833	0.00479358
AOC3	0.00724091	1.97e-05	0.000182286	0.0101315	0.000357382	0.00106645	0.00362804
DKK4	0.010556	2.22e-05	0.000204008	0.00817763	0.0492938	0.0383627	0.174844
KRT19	0.0168764	2.28e-05	0.000208342	0.0133236	0.0285473	0.0274499	0.118792
ANGPTL3	0.0101298	2.45e-05	0.000222251	0.0150537	5.21e-06	6.01e-06	0.000134433
ACAN	0.00815313	2.53e-05	0.00022771	0.0106009	0.000330032	0.00563616	0.00344544
TNFRSF1B	0.00880736	2.54e-05	0.00022771	0.0106997	0.000471349	0.00576323	0.00454706
CST5	0.0136884	2.76e-05	0.000245481	0.0186606	0.000121179	0.00351007	0.00148647
IL18BP	0.0077785	2.93e-05	0.000259077	0.00875205	0.00133032	0.0011192	0.0107007
PILRA	0.0107882	3.24e-05	0.000285003	0.0137156	3.49e-06	3.53e-05	9.69e-05
UXS1	-0.0162891	3.49e-05	0.000304554	-0.00713414	0.177803	0.22293	0.407672
AGRN	0.00961828	3.96e-05	0.000343548	0.00920299	0.0033338	0.00458618	0.0216183
DSC2	0.0114348	4.14e-05	0.000357321	0.0117888	0.00171764	0.00724421	0.0131003
THY1	0.00816618	4.38e-05	0.000372425	0.010771	3.1e-05	1.52e-05	0.0005313
SCGB1A1	0.0134062	4.39e-05	0.000372425	0.0171805	0.000134729	0.00241493	0.00163901
TNXB	-0.0104252	4.4e-05	0.000372425	-0.00654281	0.0316054	0.215559	0.129231
IL16	0.00949388	4.52e-05	0.000380845	0.00438515	0.219522	0.0594129	0.448396
LGALS1	0.00988539	4.87e-05	0.00040789	0.00803095	0.0140028	0.0153968	0.0682521
CTSL	0.00683595	4.95e-05	0.000410605	0.00524134	0.0311897	0.210833	0.128017
FGF21	0.0326844	4.96e-05	0.000410605	0.0230364	0.0289939	0.0572631	0.120222
MSLN	0.0143536	5.08e-05	0.000415913	0.0220503	6.07e-06	0.000154145	0.000154058
ADGRE2	0.00750955	5.09e-05	0.000415913	0.00790826	0.00296178	0.0147765	0.019817
LPL	0.0107933	5.11e-05	0.000415913	0.0142777	0.000492097	0.00209472	0.00467333
LRRN1	-0.0101498	5.17e-05	0.00041838	-0.0107155	0.00363653	0.0196574	0.0232738
CRIP2	0.011955	5.43e-05	0.000436709	0.00894436	0.00397191	0.0468367	0.0249857
NCS1	0.00709889	6.16e-05	0.000492512	0.0060734	0.033403	0.0299576	0.134342
TFF1	0.017581	6.41e-05	0.000509953	0.0228142	0.000207036	0.00131114	0.00227431
TNFRSF4	0.00849094	6.59e-05	0.00052144	0.00958417	0.00253888	0.00221986	0.0175457
SORCS2	0.0121168	6.78e-05	0.000533155	0.0161332	0.000398545	0.00691198	0.00399087
ADGRE5	0.00705616	7.19e-05	0.000562796	0.00818421	0.000778934	0.0015988	0.00694904
PROK1	-0.015643	7.38e-05	0.000574152	-0.0114438	0.0285681	4.38e-09	0.118792
DSG4	-0.0132085	8.35e-05	0.000645445	-0.0149665	0.00403494	0.0237712	0.0251671
ROR1	0.00822254	8.38e-05	0.000645445	0.00902713	0.00309377	0.037752	0.0204217
COL6A3	0.00921771	8.5e-05	0.000650666	0.0106686	0.000251159	0.000778115	0.00271843
COL18A1	0.00579355	8.74e-05	0.000665471	0.00485678	0.0123935	0.00778161	0.0631255
TAFA5	0.00861824	9.69e-05	0.000733902	0.0129067	0.00015842	0.00204384	0.00186556
TNFRSF12A	0.00942867	9.77e-05	0.000736331	0.0153617	0.000157823	0.00214642	0.00186556
PILRB	0.0142104	0.000103228	0.00077077	0.0184985	4.09e-05	0.0011697	0.000654089
IL10RB	0.0062399	0.000103343	0.00077077	0.0055877	0.0426768	0.0635541	0.158237
CNTN2	0.0116292	0.000111754	0.000829179	0.0117619	0.00753212	0.104962	0.042157
EGFL7	0.0108113	0.000113441	0.000837361	0.00337906	0.478278	0.369517	0.680605
SERPINA11	0.0101046	0.000121896	0.000895154	0.0125144	0.0007737	0.000193283	0.00694621
MCAM	0.00818786	0.000125876	0.000919669	0.0110224	0.000313475	0.0013352	0.00329597
CD27	0.00947842	0.000127055	0.000923571	0.0128355	0.000278189	0.00578902	0.00296735
DCTPP1	0.00801236	0.000135383	0.000979134	0.00786817	0.00256811	0.0127251	0.0176648
NFASC	0.00666174	0.000139796	0.00100597	0.00501953	0.0526861	0.299632	0.183672
MEGF9	-0.00570016	0.000143834	0.00102985	-0.00820149	0.000335947	0.000164559	0.0034825
HAVCR2	0.00935545	0.00014561	0.00103738	0.0137107	0.00020559	0.000952631	0.00227431
MEGF10	-0.00973273	0.000155308	0.001101	-0.00825638	0.0257843	0.184804	0.109064
CD276	0.0103466	0.000156675	0.00110521	0.0138496	4.32e-05	0.000973977	0.000683087
MSTN	-0.0117977	0.000162136	0.00113813	-0.0107105	0.0135672	0.000811216	0.0672423
IGFBP3	-0.00732819	0.000166869	0.00116564	-0.00661518	0.0329973	0.0765951	0.13344
EBI3_IL27	0.00780313	0.000193998	0.00134857	0.00710863	0.0195803	0.0673829	0.0886835
TFF2	0.0120239	0.000195166	0.00135014	0.0106886	0.0616175	0.0457168	0.204975
CCL3	0.0110289	0.000198846	0.00136329	0.00890893	0.265461	0.423326	0.500973
LGALS4	0.0121169	0.000198972	0.00136329	0.00933698	0.047511	0.0556231	0.170161
ITGB5	0.00924409	0.000203783	0.00138961	0.0128526	0.000372644	0.00298993	0.00375707
SPINK4	0.0141824	0.000205048	0.0013916	0.0173271	0.00302017	0.04062	0.0200256
ST6GAL1	0.00640685	0.000207599	0.00140227	0.00468609	0.0397345	0.0276728	0.152316
C1QA	0.0054329	0.000222066	0.00149295	0.00476456	0.00948345	0.00144233	0.0503958
CCL2	0.00913504	0.000226974	0.00151882	0.0114428	0.00244866	0.00694439	0.017207
CDHR2	0.0133036	0.000238716	0.00158996	0.0145453	0.00246649	2.03e-06	0.017207
LILRB2	0.0085799	0.000271491	0.00179988	0.0103208	0.000652687	9.83e-07	0.00604248
LRP11	0.00937149	0.000279638	0.00184245	0.0104283	0.00312142	0.0078604	0.0205122
SLC39A5	0.0116085	0.000280484	0.00184245	0.00298223	0.409305	0.00499847	0.618601
ADGRG1	0.0148579	0.000343718	0.00224751	0.0159678	0.00152378	0.00208033	0.0118678
SPINK6	0.0103083	0.000354619	0.00230825	0.00387204	0.246287	0.0199996	0.480815
EPHA1	0.00815431	0.000380057	0.00246263	0.00485823	0.0959889	0.0969101	0.281465
FAS	0.00741179	0.000385273	0.00248519	0.0064713	0.0419439	0.271289	0.156308
FLT3LG	0.00811703	0.000390205	0.00250571	0.0138526	9.17e-05	0.000423483	0.00118433
PLXNB2	0.00491974	0.000414494	0.0026498	0.00586081	0.00151421	0.0163521	0.011856
MB	0.0103603	0.00045015	0.00285293	0.0140955	0.00392482	0.00295532	0.0247954
OBP2B	-0.0162432	0.000450253	0.00285293	-0.0207891	0.00158709	5.42e-05	0.0122314
UMOD	-0.0107187	0.0004556	0.00286693	-0.014088	0.000186186	0.00290433	0.00214114
IL32	0.00952757	0.000456467	0.00286693	0.0123497	0.00279307	0.00644618	0.0189465
FABP9	-0.0115352	0.000463687	0.00289956	-0.0179805	9.35e-05	0.00113952	0.00119621
FOLR2	0.00717478	0.000467211	0.00290889	0.00989584	6.74e-05	1.85e-05	0.000944676
ALCAM	0.00443411	0.000470245	0.00291511	0.00353181	0.0252382	0.00117289	0.107588
CHIT1	0.0395316	0.000475091	0.00293246	0.0576698	6.53e-05	0.000621365	0.000933542
TMPRSS5	0.00772984	0.000483207	0.00296976	0.0108786	0.00178265	0.0395407	0.0134568
ITGAV	0.00493409	0.000546029	0.00333943	0.00691543	0.000472623	0.0013499	0.00454706
TNFSF11	-0.0159593	0.000548021	0.00333943	-0.0179072	0.0054659	0.0376125	0.0325741
REG1A	0.010422	0.00055257	0.00335288	0.00998928	0.00847617	0.00245621	0.0460403
BOC	-0.00648562	0.000556352	0.00335624	-0.00473614	0.0137376	0.0481666	0.067406
PCDH1	0.00471298	0.000557811	0.00335624	0.00388477	3e-05	0.000462476	0.000520271
SOD2	-0.0106261	0.000576665	0.00345516	-0.00854212	0.0152301	0.0161833	0.073025
SEMA3F	0.00567896	0.000613392	0.00365991	0.00388517	0.134515	0.0135848	0.352953
GFRA1	0.00609753	0.000626123	0.00372037	0.00647193	0.00573659	0.00657228	0.0339127
C4BPB	0.00837076	0.000642934	0.00380447	0.0100278	0.00286217	0.0240648	0.0192488
TNFRSF14	0.00699562	0.000659113	0.00388416	0.0047036	0.117781	0.290922	0.325279
LRP1	0.007474	0.00066656	0.00391194	0.00998745	0.000339548	0.00041315	0.00349521
CD200R1	-0.00693621	0.000674099	0.00394004	-0.00503421	0.0693899	0.325033	0.224982
CCL23	0.00886727	0.000679924	0.00395793	0.00328011	0.463318	0.161351	0.66602
SCGN	0.0071312	0.000682742	0.00395825	0.0128183	0.00115874	0.00820631	0.00965328
EFNA1	0.00754338	0.000736	0.0042414	0.0065665	0.0133194	0.0373689	0.0664615
CD70	0.00886583	0.000737506	0.0042414	0.0111274	0.00190051	0.000642084	0.0141726
LTA4H	0.00732951	0.000763483	0.00436975	0.0154346	2.57e-05	0.000134201	0.000466266
CD300LF	0.0161123	0.000765928	0.00436975	0.0130251	0.0219912	0.00053479	0.0966302
TINAGL1	0.00489691	0.000803129	0.00456381	0.00441725	0.0564744	0.300893	0.191987
PRSS8	0.0080031	0.000975092	0.0055191	0.00778629	0.0210282	0.0829473	0.093515
PLA2G10	0.0115744	0.00101402	0.00571684	0.0112762	0.0141367	0.00395411	0.0684512
SPINK1	0.00871376	0.00102677	0.00576603	0.00424018	0.251974	0.0218625	0.484843
PTPRF	0.00649493	0.00112325	0.00628318	0.00699205	0.00648135	0.0156581	0.0372109
NTF3	-0.00625911	0.00114194	0.00636286	-0.0041431	0.117697	0.510313	0.325279
PODXL2	-0.00570921	0.00124469	0.00690852	-0.0029513	0.303078	0.174367	0.535609
SMAD5	0.00513226	0.00127691	0.00705997	0.00706582	0.00244467	0.031042	0.017207
CD79B	0.00795368	0.0012821	0.00706142	0.0104203	0.00888053	0.0706182	0.0476218
LEPR	0.00578668	0.00130918	0.00718295	0.0081899	0.00118015	0.000115655	0.00970491
CA3	0.00878971	0.00136551	0.00746338	0.0108943	0.0376113	0.152176	0.148032
CSTB	0.00880451	0.00144024	0.00784192	0.0102557	0.00466986	0.00513588	0.0285229
ISM1	0.00756341	0.0014483	0.00785593	0.0113543	0.00482169	0.0153688	0.0293286
FCRL1	-0.00868404	0.00149952	0.00810305	-0.00663595	0.0992786	0.0317332	0.288811
CNDP1	-0.00915956	0.00151315	0.008146	-0.0171828	0.000197091	0.0012312	0.00222489
NECTIN2	0.0066759	0.00156186	0.00837674	0.00568771	0.0411446	0.173956	0.154494
CDSN	0.00916407	0.00159366	0.0085154	0.00281194	0.429844	0.0316212	0.638476
LYPD3	-0.00687673	0.00160181	0.00852372	-0.00727925	0.00647572	0.0422066	0.0372109
PTGDS	0.00607253	0.00160713	0.00852372	0.00841334	0.00103104	0.000745111	0.00882376
HLA-E	0.00648065	0.00169842	0.00897468	NA	NA	NA	NA
SIGLEC1	0.00806224	0.0017546	0.00923743	0.00802841	0.0218722	0.0938947	0.0965302
SCG2	0.00662912	0.00184668	0.00968662	0.0106316	0.000197802	0.00536063	0.00222489
TPSAB1	0.00980073	0.00185542	0.00969694	0.00933444	0.0186087	0.0795483	0.0853334
CRLF1	-0.00485128	0.0019958	0.0103927	-0.00740189	0.00155996	0.00256816	0.0120856
WFDC12	0.0133294	0.00201294	0.0104439	0.00327906	0.532823	0.0657975	0.716924
TFPI2	0.00627904	0.0020572	0.0106351	0.00726248	0.0201089	0.0710152	0.0899704
THOP1	-0.00597785	0.00212662	0.0109544	-0.00629384	0.0328845	0.127541	0.13344
EPHB4	0.00436966	0.002148	0.0110248	0.00548297	0.00248325	0.00668141	0.0172422
ALPP	0.019605	0.00217456	0.0111213	0.0195156	0.0121018	0.0304823	0.0625047
FCRL5	-0.0111372	0.00229365	0.0116886	-0.0104617	0.0543848	0.00616353	0.187043
DNER	-0.00518999	0.00231756	0.0117686	-0.00509024	0.0131797	0.00323402	0.065988
LAG3	0.00842776	0.00233883	0.0118146	0.0114588	0.00568408	0.0625733	0.0337377
PAEP	-0.0250303	0.00234313	0.0118146	-0.0158832	0.0513058	0.297517	0.180675
FABP6	0.0111339	0.00242023	0.0121432	0.0112975	0.0265019	0.103816	0.111779
RGMB	0.0049632	0.00242524	0.0121432	0.00499629	0.057347	0.403252	0.194504
ATG4A	-0.0137057	0.00244087	0.0121789	-0.00305488	0.611964	0.756604	0.771747
THBD	0.00630746	0.00256514	0.0127545	0.00742275	0.00411043	0.0613665	0.0254225
MYOC	0.00950249	0.00262126	0.0129884	0.0114764	0.00971518	0.0644419	0.0514416
POLR2F	0.00656161	0.00268844	0.0132753	0.00651607	0.0220865	0.0309082	0.0967598
LTA	-0.00692286	0.00277831	0.0136719	-0.00555103	0.0985053	0.102764	0.28752
IDI2	0.00789031	0.00285747	0.0140133	0.00905215	0.0398603	0.0296691	0.152401
SIT1	-0.00549522	0.00298474	0.0145875	-0.00836262	0.00175187	0.00291406	0.0132925
SIRPB1	0.00785056	0.00306785	0.0149427	0.00808302	0.0417424	0.364742	0.155951
ENPP5	-0.0104687	0.00323085	0.0156833	-0.0134231	2.03e-05	5.03e-07	0.000392316
IL17RB	0.00980326	0.0032633	0.0157873	0.0123156	0.000417165	1.18e-05	0.0041491
MEP1B	0.019513	0.00339141	0.0163518	0.0219666	0.0075081	0.00357401	0.042157
CSF1	0.00501056	0.00340639	0.0163689	0.00378695	0.103672	0.00670074	0.296898
PDGFRA	0.00595343	0.00347011	0.0166194	0.00620258	0.0123814	0.111252	0.0631255
SPP1	0.0109332	0.00358711	0.0170703	0.0158086	0.000700614	0.00280485	0.00644565
ASGR1	0.00569493	0.0035881	0.0170703	0.00312461	0.255947	0.0750389	0.490565
DSG3	-0.00605724	0.00374011	0.0176895	-0.00767886	0.0192893	0.0449388	0.0876862
IL6	0.0121592	0.00375531	0.0176895	0.019929	0.00643477	0.0218425	0.0372109
LHPP	-0.00983746	0.00396399	0.0186113	-0.00987158	0.0703867	0.132617	0.226426
FABP1	0.0153934	0.00413364	0.0193444	0.00789722	0.288342	0.411512	0.524648
AGRP	-0.0118008	0.00422223	0.0196946	-0.00924572	0.0757274	0.255047	0.240239
KLK6	0.00494827	0.00431717	0.020072	0.00508021	0.030235	0.00367689	0.125017
GH1	0.0280902	0.00437191	0.0202182	0.0127834	0.327333	9.73e-06	0.551928
VCAN	0.00584972	0.00437685	0.0202182	0.00547092	0.0745558	0.00380423	0.237033
CXCL16	0.00473963	0.00451698	0.0207984	0.00510613	0.0249346	0.191112	0.106697
AGR2	0.0186568	0.0046685	0.0214272	0.0372013	8.2e-06	0.000134363	0.000191613
CCL13	0.0129723	0.00480551	0.0219856	0.00928536	0.104977	0.141953	0.298889
GP1BA	-0.00557973	0.00482941	0.0220246	-0.00582834	0.0847607	0.229854	0.259933
CCN4	0.00722074	0.00493697	0.0223789	0.00473828	0.296356	0.368503	0.531994
CALB1	0.00731878	0.00493837	0.0223789	0.0113117	0.00170198	0.00458168	0.0130485
ESM1	0.00621201	0.00496213	0.0224157	0.00967962	0.00207094	0.00147631	0.0151663
ANGPTL2	0.00565529	0.00511064	0.023014	0.0068487	0.0443775	0.0203218	0.162093
RELT	0.0054688	0.00516968	0.0232068	0.00381138	0.119511	0.0558428	0.327597
RNASET2	0.00459021	0.0052005	0.0232722	0.00344366	0.122996	0.133924	0.334042
GNLY	0.0105222	0.00548343	0.0244619	0.00691861	0.218144	0.169221	0.447226
BSG	0.00257104	0.00564708	0.0251137	0.0029726	0.0390976	0.017468	0.151751
SSC5D	0.00694569	0.00569842	0.0252636	0.00191657	0.612818	0.171246	0.771747
MATN3	0.0054622	0.00577467	0.0255226	0.0067521	0.0219029	0.0111625	0.0965302
DPEP1	-0.00711345	0.00588273	0.0259202	-0.00998506	0.00246198	0.00287884	0.017207
TGFA	0.0047742	0.0059884	0.0263049	0.000289913	0.936902	0.31925	0.971212
KDR	-0.00588677	0.00608178	0.0266334	-0.00782024	0.00752749	0.0540123	0.042157
CD200	0.00440397	0.00624852	0.0272801	0.0054085	0.0412473	0.0152435	0.154494
SLAMF8	0.0094689	0.00650497	0.0282705	0.00574721	0.155812	0.32733	0.3831
NOMO1	-0.00413136	0.00653174	0.0282705	-0.00224499	0.347085	0.744515	0.56454
LCN2	0.00626641	0.00653459	0.0282705	0.00340529	0.302616	0.211101	0.535609
TNFRSF6B	0.00974106	0.00665875	0.0287209	0.00328998	0.532374	0.109163	0.716924
FCRL6	0.0120089	0.0067145	0.0288744	0.0159028	0.0198185	0.00814769	0.0892136
PKLR	-0.00631684	0.00683944	0.0293019	0.00236188	0.636949	0.598374	0.780025
BCAM	0.00552764	0.0069815	0.0296662	0.009078	0.00231147	0.0161352	0.0165975
SKAP1	-0.00738245	0.00720578	0.0305286	-0.0062364	0.142394	0.194145	0.363643
CA6	-0.0112533	0.00725071	0.0306284	-0.00250626	0.648778	0.0150686	0.789544
BMP4	0.0068044	0.00745339	0.0313919	0.010877	0.0136537	0.0738104	0.0673195
LSP1	0.0082535	0.00752799	0.0316132	0.00117685	0.781264	0.771963	0.873244
RARRES2	0.00906498	0.00761774	0.0318965	0.00146869	0.73973	0.0394339	0.851354
CD46	0.00490859	0.00769725	0.0321354	0.00351457	0.142051	0.186952	0.363643
IGF1R	0.00390455	0.00784697	0.0326653	0.00452799	0.014104	0.0948453	0.0684512
GCNT1	0.00657643	0.00788372	0.0327231	0.00627869	0.0792162	0.379414	0.248098
IFNGR1	0.00324111	0.0081692	0.0338101	0.00454982	0.0153433	0.116017	0.0732766
LPO	-0.00917787	0.00833617	0.0344017	-0.0108502	0.0354818	0.0200202	0.14116
REG1B	0.00971076	0.00841726	0.0346365	0.00932548	0.0193005	0.0125943	0.0876862
STC1	0.00688837	0.0085662	0.035106	0.0093677	0.00784438	0.0259069	0.0437383
CSF2RA	0.0091347	0.00858037	0.035106	0.00752083	0.0861795	0.142118	0.262642
ANXA10	0.0122607	0.00905839	0.0369127	0.00783555	0.205578	0.276193	0.435411
AMIGO2	-0.00462331	0.00907352	0.0369127	-0.00329348	0.196807	0.367417	0.427684
CD4	0.00491081	0.0091993	0.0373184	0.0044334	0.132558	0.52159	0.350945
ITM2A	0.00780072	0.00972472	0.039291	0.0105045	0.0123568	0.15597	0.0631255
SMPD1	0.00816045	0.00974044	0.039291	0.00616809	0.208194	0.152481	0.437802
FBP1	0.0110282	0.00978357	0.0393542	0.0178712	0.0120002	0.0308552	0.0621982
SERPINB8	0.00762549	0.0104579	0.0419487	0.00031423	0.947708	0.611593	0.974861
DLL1	0.00505088	0.0109002	0.0436006	0.0063043	0.0144945	0.0906766	0.0699539
CD300C	0.00565937	0.0111062	0.0442579	0.00654594	0.0401817	0.0346989	0.152836
ANXA5	0.00408779	0.0111263	0.0442579	0.00016353	0.954725	0.153471	0.978918
PIGR	0.00625893	0.0113313	0.0449487	0.00409807	0.250218	0.129594	0.483719
VCAM1	0.00449216	0.0113789	0.0450126	0.00513871	0.0445917	0.0586351	0.162473
PEAR1	-0.00387372	0.0117327	0.0460307	-0.00472845	0.0212339	0.0632091	0.0941454
NME3	-0.00400725	0.012104	0.0473579	-0.00251594	0.133096	0.437819	0.351106
TNC	0.0072457	0.0123392	0.0481463	0.0140407	0.00145545	0.00331621	0.0115807
ESAM	0.00488236	0.0128087	0.0497424	0.00481064	0.0714919	0.181279	0.229273
BCAN	-0.00545389	0.0128301	0.0497424	-0.00360044	0.187376	0.564818	0.419176
TFPI	0.00461017	0.0128524	0.0497424	0.004242	0.161616	0.372854	0.390211
SIGLEC10	0.00488546	0.0129024	0.0498013	3.99e-05	0.98891	0.36209	0.992957
CDH17	0.0109844	0.0129386	0.0498066	0.0067288	0.246698	0.460616	0.480979
IL1R2	-0.00332345	0.0130873	0.0502439	-0.00522486	0.0109805	0.141496	0.0577263
SEMA7A	0.00375748	0.0131858	0.0504868	0.00210193	0.314533	0.351137	0.543671
SEMA4D	-0.00501327	0.0133283	0.050775	-0.00570085	0.042062	0.257142	0.156352
VAT1	0.00416769	0.013332	0.050775	0.00642233	0.0123785	0.164601	0.0631255
IL15RA	0.00737597	0.013543	0.0514418	0.0103076	0.0134782	0.126551	0.0670268
CDH6	0.00469733	0.0137026	0.0519105	0.00596931	0.0626734	0.0267441	0.207315
SPOCK1	0.00352175	0.0142435	0.0538171	0.00404352	0.053308	0.129047	0.185069
NOS1	0.008657	0.0148487	0.055956	0.0142873	0.00226816	0.00947745	0.0164469
ANGPT2	0.00644634	0.0151983	0.0571232	0.0089073	0.00824837	0.00138503	0.0449689
VMO1	0.010588	0.0153438	0.057431	0.0103028	0.0810794	0.0709003	0.252858
SLITRK6	0.00424171	0.015375	0.057431	0.0082921	0.00268151	0.0147413	0.018359
IFNG	0.0201887	0.0154005	0.057431	0.00913387	0.3433	0.387944	0.56399
SMOC2	0.00638369	0.0154544	0.0574824	0.00677365	0.0887052	0.139431	0.268434
RBP2	0.0100261	0.0159844	0.0592995	0.0122686	0.0395956	0.0636605	0.152316
CD8A	-0.00735998	0.0163468	0.0604874	-0.0116551	0.0158901	0.122173	0.0749687
SORD	-0.010847	0.0165132	0.0609456	-0.00237507	0.712636	0.478305	0.830562
TNFRSF21	0.0039998	0.0166041	0.0611236	0.00702488	0.000951507	0.000309213	0.00828768
KRT18	0.0103089	0.0169946	0.0622493	0.0167326	0.00190636	0.000125913	0.0141726
DPEP2	-0.00539037	0.0169968	0.0622493	-0.00246846	0.591482	0.87805	0.761068
ANPEP	-0.00386615	0.0173305	0.0633095	-0.00391986	0.100497	0.496555	0.289985
CGREF1	0.00580399	0.0178223	0.064836	0.00818377	0.0184257	0.116638	0.085024
GPR37	0.00904566	0.0178389	0.064836	0.0125508	0.00789911	0.0211931	0.0438773
CCL14	0.00578587	0.0180929	0.0655925	0.00629095	0.0788262	0.030667	0.247932
MILR1	0.00651826	0.0182064	0.0658373	0.0114298	0.00297551	0.0360094	0.0198188
CNTNAP2	0.00528462	0.0185316	0.0668445	0.00605103	0.0589133	0.0280505	0.197545
ITGB2	0.0041993	0.0186404	0.0670681	0.00657785	0.00889673	0.00886316	0.0476218
BTN3A2	0.00534256	0.0190838	0.0684268	0.00180477	0.60538	0.782342	0.769913
FGF23	0.00761081	0.0191136	0.0684268	0.0141418	0.00649673	0.0298054	0.0372109
BLMH	-0.00502614	0.0194857	0.069585	-0.000987747	0.711558	0.419886	0.829963
CD300LG	0.00679572	0.0199492	0.0710628	0.0106464	0.00514405	0.0160151	0.0309063
GH2	-0.0218553	0.0201926	0.0717514	-0.00156341	0.900733	0.711262	0.943459
MAD1L1	0.00619967	0.0203282	0.0720545	0.00570047	0.082528	0.0645871	0.255359
CBLN4	-0.00460054	0.0208212	0.0736198	-0.00544265	0.0336436	0.169146	0.134941
CLEC7A	0.00859901	0.0212045	0.0747903	0.00471822	0.433315	0.688282	0.640046
METAP1	-0.00430595	0.0223375	0.0785927	-0.00278484	0.263245	0.366811	0.498068
VWF	0.00896023	0.0223932	0.0785956	0.01112	0.0353735	0.230218	0.141111
CD55	0.00353337	0.0225957	0.0789386	0.00519808	0.0517349	0.187987	0.181751
KLRD1	0.00729143	0.0226011	0.0789386	0.00492543	0.261364	0.188922	0.495783
SEPTIN9	-0.00782307	0.0231089	0.0805158	-0.00384195	0.311578	0.534145	0.542773
ERBB3	-0.0029302	0.0234728	0.081585	-0.00328984	0.089273	0.0934491	0.268434
PLAU	0.00394969	0.0237146	0.082226	0.00560965	0.0184947	0.0495216	0.0850756
OSMR	0.00297452	0.0239773	0.0829361	0.00292005	0.0999986	0.0248385	0.289985
CLPS	0.00822055	0.0241699	0.0834007	-0.000541634	0.921507	0.932231	0.959867
CA1	-0.00660828	0.0242744	0.0835601	0.00368957	0.496734	0.210185	0.69505
IL5RA	0.00849734	0.0243443	0.0835998	0.00783389	0.11728	0.466232	0.325114
FURIN	0.00606521	0.0251505	0.0861617	0.00300346	0.348271	0.0188916	0.565158
PPME1	-0.0120164	0.0254648	0.0870301	-0.000488813	0.940917	0.329055	0.973045
CNTN5	0.00462464	0.0256362	0.0874074	0.0057006	0.0740607	0.0179294	0.235968
BLVRB	-0.0060279	0.0261715	0.0888374	0.00499368	0.37022	0.264166	0.587245
DRAXIN	0.00664397	0.0261862	0.0888374	0.0126569	0.000979431	0.00406541	0.00848072
ANGPTL7	0.00401844	0.0262418	0.0888374	0.00297935	0.299861	0.285284	0.534644
HAGH	-0.00850464	0.0266846	0.0901233	0.00717567	0.384924	0.493587	0.595802
SLC39A14	0.00456548	0.0274896	0.0926238	0.00305028	0.250072	0.095069	0.483719
CD160	0.00711007	0.0276438	0.0929247	0.00346553	0.389181	0.121791	0.601128
CCL7	0.00634047	0.0282707	0.0948095	0.00295981	0.494285	0.727579	0.693531
TGM2	-0.00651349	0.028403	0.0948128	0.00148893	0.776654	0.128096	0.871607
CBLIF	0.0101905	0.0284041	0.0948128	0.00864466	0.146571	0.268471	0.367676
RGMA	-0.00458108	0.0285784	0.0951728	0.000175591	0.951572	0.9805	0.976788
LY96	0.0042309	0.0292701	0.09725	0.00484095	0.04877	0.0811573	0.173824
CA11	-0.0053487	0.0299328	0.099124	-0.00108986	0.748084	0.863659	0.85819
EPS8L2	0.00437413	0.0299725	0.099124	0.00535849	0.0329769	0.0919865	0.13344
SIGLEC5	0.0165624	0.0302137	0.0996913	0.0146014	0.165419	0.000459169	0.390846
AFP	0.00874447	0.0304021	0.100082	0.00518403	0.39087	0.837879	0.602471
RRM2	-0.00669816	0.0304932	0.100152	-0.00724871	0.0387724	0.283497	0.150987
CLEC10A	0.00562495	0.0306653	0.100487	0.00714998	0.0168708	0.132196	0.0785883
ADAM23	0.0036631	0.0309151	0.101074	0.00134691	0.612977	0.471146	0.771747
CLEC4D	0.00736528	0.0319192	0.104119	-0.00250365	0.642843	0.040054	0.784631
ASAH2	-0.00643229	0.0328001	0.10675	-0.0102873	0.012963	0.00413823	0.0651245
CRTAM	0.00662344	0.0334144	0.108502	0.00817898	0.0760326	0.132467	0.240688
ANGPTL1	0.00330372	0.0335718	0.10863	0.00439888	0.0613084	0.112591	0.204639
CCL15	0.00634809	0.0336054	0.10863	0.00524348	0.238547	0.195023	0.471827
GALNT2	-0.00328138	0.0349418	0.112695	-0.00188132	0.381565	0.473349	0.59197
CD99	0.00398098	0.035065	0.112838	0.00528958	0.0113229	0.000264868	0.0593141
IL12RB1	0.00568717	0.0352144	0.113065	0.000846836	0.797213	0.597458	0.881666
CD83	0.00415168	0.0358326	0.114787	0.0065695	0.01555	0.000281938	0.0738374
REN	0.00871476	0.0359109	0.114787	0.00507755	0.287627	0.0134443	0.523994
CXCL8	0.00898388	0.0365711	0.116377	0.00260883	0.673699	0.0284429	0.807121
TREML2	-0.0056597	0.0374688	0.11897	-0.00706095	0.0161078	0.0205363	0.0755236
CCL16	0.00616104	0.0382603	0.121214	0.00245597	0.569851	0.952088	0.741928
TGFB1	0.00705799	0.0403478	0.127545	0.00940896	0.0919084	0.190279	0.273865
ADGRG2	-0.0038159	0.040567	0.127956	-0.00455233	0.0889055	0.0194637	0.268434
RBP5	0.00632962	0.0407892	0.128374	0.00677437	0.181734	0.0181402	0.41087
RTBDN	0.00431708	0.041682	0.130896	0.0106153	0.000600095	0.0102891	0.00559076
LGMN	-0.00423639	0.0418429	0.13101	-0.00632572	0.0590487	0.262838	0.197545
VIM	0.0158015	0.0420051	0.13101	-0.000419109	0.967998	0.969948	0.983718
PAM	0.00361975	0.0420484	0.13101	0.00138097	0.498688	0.126175	0.696235
XCL1	0.00740396	0.0420841	0.13101	0.010521	0.047481	0.0198145	0.170161
KLRB1	0.00496434	0.0431537	0.134048	0.00212496	0.514608	0.883765	0.702844
ITGB1	0.00281959	0.0432628	0.134096	0.00299678	0.16462	0.19701	0.390211
ICAM1	0.00324097	0.0436347	0.134688	0.000743879	0.759505	0.560912	0.86398
CLEC14A	0.00506826	0.043642	0.134688	0.00902214	0.00150534	0.00875854	0.0118495
CLEC1A	0.00439624	0.0439334	0.13511	0.00828853	0.00230184	0.0336827	0.0165975
AHSP	-0.0107093	0.0439968	0.13511	0.00395205	0.595472	0.101819	0.764197
CX3CL1	0.00466326	0.0440617	0.13511	0.00635768	0.0465924	0.0491938	0.168098
TNFRSF13B	0.00354612	0.0444836	0.136098	0.0051547	0.104721	0.49713	0.29874
IL2RA	0.00491488	0.044574	0.136098	0.00387857	0.238799	0.161284	0.471827
ITGA5	0.00384962	0.0447814	0.136406	0.00535307	0.0224094	0.0991557	0.0976937
OPTC	0.00497874	0.0448654	0.136406	0.00145457	0.682327	0.403693	0.811297
FABP2	0.0095234	0.0450685	0.136733	0.00818218	0.213623	0.247899	0.441029
CA2	-0.00787731	0.045289	0.137112	0.0029849	0.653408	0.590262	0.793289
SFTPA1	0.00813621	0.0463827	0.140127	0.00472121	0.328806	0.181171	0.552506
CRH	-0.0088179	0.0470267	0.141773	-0.0082334	0.193459	0.263021	0.427684
MATN2	0.00367365	0.0471399	0.141816	0.00648231	0.0175306	0.181433	0.0814039
GDNF	0.00490258	0.0478166	0.14355	0.00750445	0.0373096	0.02228	0.147238
MPHOSPH8	-0.00953531	0.0481396	0.14412	-0.0165698	0.00618932	0.0370539	0.0361535
NRTN	0.00439756	0.0482077	0.14412	-0.00450925	0.268736	0.757952	0.504115
FGFR2	0.00306368	0.0483752	0.144319	0.00368566	0.0409816	0.0953909	0.154494
CLEC6A	0.00576322	0.049035	0.145984	0.00413579	0.341694	0.101128	0.563241
AMBN	-0.00252929	0.0502335	0.149242	-0.00174966	0.293692	0.630825	0.529608
LEP	0.00829202	0.0505303	0.14953	0.00798784	0.181221	2.55e-13	0.410396
HGS	-0.0136175	0.0505396	0.14953	-0.00712662	0.349903	0.687266	0.565997
CRHBP	0.00329052	0.0517614	0.152829	0.00380218	0.151301	0.035446	0.375573
LILRA2	0.00537084	0.0523187	0.15391	0.00922469	0.00993442	0.00445534	0.0524138
NID2	-0.00691986	0.0523422	0.15391	-0.00654856	0.188536	0.648293	0.421132
MDGA1	0.00740718	0.0529742	0.155449	0.00685387	0.23448	0.00194899	0.470311
CTSS	0.00248447	0.053801	0.157552	0.00169465	0.360789	0.511717	0.57852
PPCDC	-0.00746731	0.0552782	0.161548	-0.00587512	0.220238	0.410649	0.448396
IGSF8	0.00424053	0.0557224	0.162514	0.00246683	0.417342	0.382506	0.626226
NTRK3	0.00286267	0.0565285	0.16453	0.00400828	0.0545404	0.198517	0.187141
ENG	-0.00214219	0.0570774	0.165791	-0.000487927	0.758424	0.586377	0.863418
HGF	0.00565664	0.0577461	0.167394	0.00108286	0.731311	0.905699	0.845633
AZU1	-0.00738271	0.0586116	0.169559	-0.0116858	0.0897484	0.382826	0.269063
TNFRSF8	0.00456906	0.0590303	0.170426	0.00555062	0.179397	0.644801	0.408366
FCRL3	0.00518536	0.0597761	0.172232	0.00360007	0.294307	0.115178	0.529608
CD93	0.00373395	0.0601487	0.172958	0.00911684	0.00102565	0.0181856	0.00882376
PAK4	-0.00505674	0.0604776	0.173555	-0.00119514	0.688454	0.353022	0.814633
MFAP3	0.00469632	0.0607394	0.173896	0.00727195	0.0409636	0.0793699	0.154494
CST6	-0.00548601	0.0608395	0.173896	-0.0111179	0.00449873	0.00201279	0.0275922
RABGAP1L	-0.0076443	0.0612711	0.174781	-0.00573184	0.223395	0.263406	0.453568
LBP	0.00670436	0.0615843	0.175326	0.000229239	0.963023	0.275483	0.983718
NMNAT1	0.00527012	0.0619591	0.176042	-7.34e-05	0.98991	0.933466	0.993284
MRPL46	-0.00368693	0.0622811	0.176607	-0.00392057	0.203815	0.64458	0.434805
IL33	0.00457278	0.0627304	0.17753	0.0062447	0.0893563	0.0596271	0.268434
ALDH1A1	-0.00448111	0.0636717	0.179838	-0.00153822	0.693554	0.352986	0.820009
PSMD9	-0.00462772	0.0638188	0.179899	0.00147051	0.761596	0.479517	0.864355
HMBS	-0.00427953	0.0643768	0.181115	0.00206519	0.550864	0.451128	0.728491
DEFB4A_DEFB4B	-0.0205936	0.0648235	0.181688	-0.0235151	0.0349681	0.0904629	0.139872
TPPP3	0.00330231	0.0648928	0.181688	0.00207185	0.338261	0.311875	0.560661
STX6	-0.0095867	0.06497	0.181688	-0.0088599	0.0925001	0.500769	0.273964
ENAH	0.00517148	0.0652106	0.181688	0.00822283	0.0522343	0.0825787	0.183069
MDK	0.00808179	0.065215	0.181688	0.0113799	0.115811	0.0966314	0.322867
TMSB10	0.0108309	0.0663161	0.184397	0.00603816	0.365337	0.392913	0.58264
FUT8	-0.00649626	0.0667079	0.185127	-0.00862313	0.102459	0.398667	0.293995
FLRT2	0.0036478	0.0671704	0.18605	0.00605752	0.0255349	0.101748	0.108321
WFIKKN1	-0.00438611	0.0677791	0.187374	-0.00844664	0.00518544	0.000772089	0.0310283
B4GALT1	0.00286029	0.0680215	0.187682	0.00297453	0.159724	0.348135	0.388618
SIGLEC7	0.00340268	0.0696251	0.191737	0.00525953	0.0233009	0.00377866	0.101177
EPHX2	-0.0059801	0.0706684	0.194236	-0.00268643	0.479481	0.199355	0.68127
MMP10	0.00629656	0.0730655	0.20044	0.00597073	0.138548	0.418736	0.359688
CD2AP	-0.00789349	0.0734502	0.20111	-0.0012323	0.832616	0.932429	0.901257
ADAM15	0.00329531	0.0737559	0.201562	0.00328422	0.175698	0.0419055	0.40601
GZMA	0.00351381	0.0739935	0.201826	0.00438347	0.161988	0.101863	0.390211
DKKL1	0.00853861	0.0747097	0.203392	0.00626292	0.308844	0.00278882	0.540115
ERBB4	0.00248628	0.0759089	0.206265	0.0027372	0.129052	0.507635	0.344716
FCGR2B	-0.0111241	0.0774584	0.20978	-0.00594763	0.338606	0.587072	0.560661
MICB_MICA	-0.0149275	0.0774954	0.20978	-0.0186339	0.1437	0.158741	0.364655
CES3	-0.00456811	0.0777091	0.209961	-0.00554478	0.13361	0.231416	0.351832
STK24	-0.00803737	0.077963	0.21025	-0.00564002	0.244946	0.519014	0.47947
NBN	0.00371827	0.0785399	0.211408	-0.00378072	0.210067	0.0810817	0.438608
ARSB	-0.00790419	0.0793528	0.212852	-0.0117081	0.0576567	0.286661	0.195105
TIMD4	0.0044779	0.079414	0.212852	0.00688123	0.0866529	0.148542	0.263539
XRCC4	-0.00439908	0.0795224	0.212852	-0.00206722	0.6117	0.542799	0.771747
GALNT7	-0.00300646	0.0802203	0.21432	0.00153995	0.515387	0.919471	0.702844
NECTIN4	0.00324909	0.0805214	0.214724	0.00373792	0.157321	0.375109	0.385318
ANGPTL4	0.00501768	0.0808133	0.215102	0.00191319	0.603128	0.0539117	0.769319
PODXL	-0.0026474	0.0829238	0.22031	0.00121058	0.557769	0.964836	0.733067
LAIR2	0.0119342	0.0840505	0.22289	0.0130352	0.129268	0.190649	0.344716
NCAM1	0.00376707	0.0851817	0.22537	2.93e-05	0.992448	0.0162924	0.994474
IL1RAP	-0.00516699	0.0854312	0.22537	-0.00246169	0.567047	0.436926	0.739977
CPPED1	-0.00803824	0.0854582	0.22537	-0.00869963	0.194558	0.257532	0.427684
S100A4	-0.0075194	0.0857604	0.225752	-0.00882583	0.100667	0.14097	0.289985
IFNLR1	-0.00319568	0.0861081	0.226251	-0.0012606	0.684728	0.818891	0.812838
RILP	-0.00993704	0.0870305	0.228256	-0.00231419	0.751814	0.710373	0.860552
SFTPD	0.00746199	0.0873362	0.228639	0.0163938	0.00857276	0.00200618	0.0463938
CALCA	0.00597972	0.0876923	0.229152	0.00953644	0.0244555	9.43e-06	0.105259
BAIAP2	-0.00694109	0.088333	0.230406	-0.00627396	0.161947	0.419821	0.390211
AIFM1	-0.014844	0.0885939	0.230666	-0.0112779	0.21922	0.128272	0.448396
TGFBI	-0.00285614	0.0899878	0.23387	-0.0028806	0.204887	0.772471	0.434824
DNAJB1	-0.0139219	0.0909298	0.23589	-0.00636355	0.502232	0.696516	0.696942
INHBC	0.00453063	0.0914962	0.23693	0.00194325	0.51683	0.00273507	0.703742
STIP1	-0.0105634	0.0916713	0.236956	-0.00348486	0.626704	0.586334	0.775217
ADA2	0.00403621	0.091986	0.237341	0.0067088	0.0982278	0.380258	0.287458
CDH15	0.00567597	0.0928937	0.238735	0.01107	0.025289	0.052277	0.107588
CLUL1	0.00420393	0.0929178	0.238735	0.00726986	0.0442932	0.0465779	0.162093
PTPRN2	0.00331885	0.0930267	0.238735	0.00804063	0.00107058	0.0144857	0.00905687
SIGLEC6	0.00302641	0.0932864	0.238973	0.00382533	0.137363	0.181392	0.357874
DCTN6	-0.00998783	0.0938752	0.240052	-0.00867697	0.238317	0.153996	0.471827
GAL	-0.00760551	0.0940504	0.240072	-0.00795518	0.164062	0.0238285	0.390211
IL1R1	0.00270771	0.0947935	0.241538	0.00295158	0.196307	0.653438	0.427684
VTA1	-0.0111898	0.0965822	0.245659	-0.00708352	0.373932	0.343392	0.589396
CD48	0.00296362	0.100057	0.254044	0.00228492	0.376883	0.573583	0.589396
IGSF3	0.00312517	0.100863	0.25564	0.00273712	0.292848	0.170205	0.529608
SHMT1	-0.0119861	0.101206	0.256054	-0.0109627	0.142177	0.324331	0.363643
CXADR	0.00531171	0.101887	0.256999	0.0011578	0.800874	0.436785	0.883751
DNPH1	-0.00595517	0.101938	0.256999	-0.00149654	0.791743	0.384875	0.878255
MMP3	0.00478579	0.102295	0.257445	0.00563342	0.169839	0.00313085	0.396688
NAAA	0.00597779	0.10318	0.259217	0.00161592	0.741437	0.339773	0.851987
VASH1	-0.00771811	0.104523	0.261673	-0.0107994	0.0527806	0.253707	0.183672
ROBO1	-0.00244015	0.104801	0.261673	-0.0015263	0.485327	0.237607	0.686265
CCL4	0.00608609	0.104882	0.261673	0.00563517	0.319539	0.590371	0.545316
KLB	0.00858194	0.104933	0.261673	0.0140318	0.0431812	0.281959	0.159188
MEPE	-0.00355135	0.105071	0.261673	0.00116254	0.753205	0.272359	0.861474
TFRC	-0.00416733	0.107295	0.266747	0.00330854	0.376038	0.65295	0.589396
TNFRSF10C	0.00452258	0.107886	0.267694	-0.00249239	0.550122	0.761112	0.728219
ADAM8	0.00274918	0.10805	0.267694	0.000782645	0.784355	0.865864	0.874013
F9	0.00198446	0.108942	0.269438	0.00260496	0.208095	0.446405	0.437802
MIF	-0.0130158	0.109569	0.270149	-0.0108577	0.271946	0.516496	0.506074
ICAM2	-0.00289629	0.109607	0.270149	-0.00281557	0.306998	0.148962	0.539074
CANT1	0.00230182	0.110477	0.271826	-0.00152522	0.514538	0.352494	0.702844
FCN2	-0.00418967	0.110764	0.272065	-0.00320711	0.357784	0.463957	0.575583
LILRA5	0.00392633	0.11196	0.274269	0.000776658	0.798038	0.134821	0.881915
ANKRD54	-0.00547477	0.112044	0.274269	-0.0036221	0.343695	0.708727	0.56399
SPARCL1	0.00299529	0.115016	0.281062	0.00676219	0.0168544	0.122278	0.0785883
NCR1	0.0033769	0.115583	0.281955	0.00412565	0.203682	0.01279	0.434805
CXCL11	0.00748283	0.115819	0.281955	0.00319193	0.677003	0.660276	0.80923
JCHAIN	0.00672554	0.116163	0.281955	0.00199682	0.666988	0.297237	0.80213
FKBP4	-0.00671736	0.116169	0.281955	-0.00426317	0.348616	0.851766	0.565158
PON3	-0.00338479	0.117026	0.283554	-0.00135686	0.579399	0.0010068	0.75011
NFATC3	0.00405132	0.117406	0.283997	0.0056307	0.145412	0.358871	0.367145
SUSD2	0.00337323	0.117845	0.284255	0.00482615	0.0891898	0.170435	0.268434
SMARCA2	-0.00629948	0.11791	0.284255	-0.00238845	0.624984	0.662559	0.773942
PLA2G2A	0.00582972	0.11818	0.284426	0.0142168	0.000203841	2.01e-05	0.00227313
CD163	0.00460682	0.119265	0.286556	0.00316034	0.51176	0.618174	0.702844
AKT3	-0.00653298	0.119582	0.286837	-0.00710356	0.149053	0.601026	0.370619
FOSB	0.00313605	0.120286	0.288043	-0.000195193	0.94654	0.83166	0.974861
CD177	0.00991025	0.122119	0.291508	0.00677482	0.445338	0.76491	0.647764
NT5E	0.00476067	0.12214	0.291508	0.000815604	0.86314	0.19696	0.922019
TCL1B	-0.00366915	0.122621	0.292168	-0.00186182	0.571452	0.160136	0.743089
FXYD5	-0.00553507	0.124505	0.296164	-0.00730496	0.0662827	0.156341	0.216337
ANG	0.00313496	0.124927	0.296676	0.00144879	0.613352	0.186768	0.771747
IL1RL1	-0.00409549	0.125684	0.297979	-0.00413109	0.33025	0.0114384	0.55297
CRNN	-0.00592473	0.127175	0.301017	-0.0059699	0.216772	0.0502358	0.445032
ANXA4	-0.00858492	0.127404	0.301059	-0.0109636	0.133015	0.412238	0.351106
PAPPA	0.00475464	0.127981	0.30136	0.00394865	0.236737	0.36764	0.470914
OMD	0.00508513	0.128168	0.30136	0.0132089	0.0150627	0.0766579	0.0724583
LY75	-0.00368612	0.128306	0.30136	-0.0061585	0.0790273	0.0833428	0.248034
PLTP	0.00360079	0.128373	0.30136	0.00624212	0.0543618	0.065525	0.187043
CD14	0.00372173	0.129647	0.303853	0.00504477	0.199633	0.211895	0.428992
MZT1	-0.00647992	0.130572	0.305347	-0.00437537	0.331156	0.878958	0.55297
RAD23B	-0.0049476	0.130711	0.305347	-0.00318973	0.422137	0.820599	0.631489
NRP1	0.0029839	0.131984	0.307368	0.00485879	0.046554	0.0376708	0.168098
IL7R	-0.00545153	0.132005	0.307368	-0.00448095	0.374842	0.604469	0.589396
FKBP7	-0.00424186	0.134915	0.313633	-0.00182255	0.596957	0.603362	0.765243
FRZB	0.00313036	0.135337	0.313659	0.00725969	0.0176646	0.0949385	0.0817681
HS3ST3B1	0.00373699	0.135574	0.313659	0.00660959	0.0523759	0.356679	0.183129
SIRT2	-0.0140588	0.135583	0.313659	-0.0144767	0.185065	0.54454	0.415268
TIA1	-0.0124344	0.135969	0.314045	-0.00955952	0.293278	0.22602	0.529608
AKT1S1	-0.0102024	0.136339	0.314392	-0.00684332	0.326765	0.457055	0.551604
PRSS2	0.00479975	0.136628	0.314551	0.00724099	0.118277	0.258161	0.325622
CD22	-0.00360322	0.137126	0.315191	-0.00448156	0.234516	0.0563345	0.470311
RP2	-0.00561291	0.138099	0.316919	-0.00530705	0.212029	0.617279	0.440829
PCSK9	0.00360663	0.139341	0.319086	0.00376741	0.310995	0.515279	0.542773
S100A16	0.00621521	0.139489	0.319086	0.00948371	0.0556641	0.303023	0.190552
COPE	-0.00295018	0.140443	0.320758	-0.00239608	0.399966	0.900684	0.610133
VPS53	-0.0103582	0.141014	0.321273	-0.00758317	0.290766	0.332033	0.528404
TYRO3	-0.00279331	0.141245	0.321273	-0.0024277	0.409319	0.579124	0.618601
PRTG	-0.00243862	0.141342	0.321273	-0.00031326	0.871799	0.540194	0.927232
ARSA	-0.00481879	0.142348	0.322356	-0.00559689	0.192726	0.0457418	0.427248
QPCT	0.00256821	0.14244	0.322356	0.000802228	0.768805	0.0716909	0.868519
FHIT	-0.0114079	0.142494	0.322356	-0.010497	0.299188	0.237986	0.534644
SPRY2	-0.00966523	0.143366	0.323817	-0.0105811	0.157755	0.437702	0.38574
CD5	0.00301092	0.144019	0.32478	0.0036269	0.178155	0.1475	0.407845
NPPC	-0.00461445	0.146348	0.328341	-0.00321938	0.442874	0.0275967	0.645457
PGLYRP1	0.00467227	0.146463	0.328341	0.00331914	0.299005	0.0432704	0.534644
ACP6	0.00502758	0.146702	0.328341	0.00711462	0.0913821	0.0156578	0.273403
SIGLEC15	-0.00684121	0.146703	0.328341	-0.00646975	0.384733	0.582336	0.595802
CCL26	-0.00657277	0.147148	0.328341	-0.0145883	0.0331994	0.214976	0.133889
SPARC	-0.00731229	0.147204	0.328341	-0.00520463	0.43351	0.73959	0.640046
GPC5	-0.00521915	0.147304	0.328341	-0.00678176	0.101236	0.111202	0.291054
CHL1	0.00280922	0.147432	0.328341	0.00363561	0.158783	0.472511	0.386967
IL24	0.00277327	0.148867	0.331021	0.00139173	0.625147	0.89794	0.773942
GGT5	0.00284197	0.14926	0.331381	0.00415938	0.0474772	0.0948062	0.170161
CCL24	0.00708774	0.150088	0.332291	0.00773273	0.258325	0.0647297	0.492991
HTRA2	-0.00719759	0.150134	0.332291	-0.00523731	0.332728	0.35671	0.554671
STC2	-0.00331601	0.151035	0.333768	-0.0009306	0.773587	0.119725	0.870581
FLI1	-0.0128842	0.151408	0.334078	-0.0135372	0.116776	0.305727	0.324529
STXBP3	-0.00625408	0.152376	0.335697	-0.00458401	0.329414	0.745442	0.552506
ENTPD5	0.00219226	0.153112	0.336799	0.0041003	0.0355896	0.078651	0.141207
IPCEF1	-0.0111727	0.157214	0.344809	-0.0101981	0.259784	0.398091	0.494459
DDR1	0.00198892	0.157235	0.344809	0.00501446	0.00235679	0.00969775	0.0167594
KRT14	-0.00225743	0.157739	0.345386	0.000926051	0.61428	0.326896	0.771747
PLIN1	0.00230841	0.159468	0.348639	0.00682328	0.00206849	0.00055147	0.0151663
CD164	-0.00223141	0.159827	0.348777	-0.00174024	0.362034	0.534089	0.579885
SIRPA	0.00406629	0.160137	0.348777	0.00372411	0.318649	0.179467	0.545316
MARCO	0.00262241	0.160262	0.348777	0.00239336	0.313649	0.700776	0.543671
SPINK5	-0.00333886	0.161532	0.351007	-0.00449541	0.198177	0.173476	0.428385
WWP2	-0.00668241	0.161978	0.351443	-0.00648895	0.260032	0.423153	0.494459
NSFL1C	-0.00816745	0.164781	0.356985	-0.00697652	0.348487	0.458173	0.565158
FCRL2	0.00372509	0.165306	0.357108	0.000472442	0.907381	0.808875	0.948625
PDP1	-0.0045129	0.165337	0.357108	-0.00175563	0.648173	0.946988	0.789544
SPINT2	0.0059627	0.167266	0.359574	0.00409297	0.315061	0.343186	0.543671
CCL22	0.00439025	0.167299	0.359574	0.0034483	0.495014	0.499913	0.693531
SCLY	-0.00402069	0.167363	0.359574	-0.00417385	0.269612	0.0449813	0.504923
GGH	0.00305375	0.167562	0.359574	0.00469875	0.0616874	0.00163083	0.204975
ECE1	-0.00305008	0.167734	0.359574	-0.00191227	0.502656	0.291011	0.696942
FETUB	-0.00303255	0.168822	0.361365	-0.00487087	0.11424	0.00831707	0.319091
SERPINB1	-0.00921754	0.169623	0.362537	-0.0100837	0.189348	0.382764	0.422303
MAX	-0.0105393	0.170096	0.363006	-0.0164971	0.0508038	0.140241	0.179336
MVK	-0.00804421	0.17067	0.363192	-0.0132286	0.0312215	0.150794	0.128017
CERT	-0.00768897	0.171133	0.363192	-0.00381788	0.538585	0.962674	0.720725
DDC	0.00379561	0.171414	0.363192	0.00705007	0.128685	0.107441	0.344716
SOD1	-0.00609812	0.171494	0.363192	-0.0028821	0.594662	0.777922	0.76401
PSMG3	-0.00451307	0.171708	0.363192	-0.00226464	0.654031	0.29745	0.793289
CTSD	0.00333453	0.171822	0.363192	0.00603233	0.070196	0.109664	0.226426
NCAM2	-0.00263973	0.172298	0.363192	-0.00181338	0.561469	0.64947	0.735304
LRPAP1	0.0044143	0.172735	0.363192	0.00362345	0.412965	0.412046	0.622194
PSMA1	-0.00459616	0.17287	0.363192	0.00348602	0.664208	0.741343	0.800094
HLA-DRA	0.00346365	0.172939	0.363192	NA	NA	NA	NA
SRPK2	-0.00711893	0.172973	0.363192	-0.00914812	0.0589205	0.184432	0.197545
APP	-0.00594956	0.175005	0.366921	-0.00911913	0.19906	0.609357	0.428385
NID1	-0.00266855	0.17564	0.367714	-0.0018971	0.584249	0.228627	0.753738
KIR2DL3	0.00681834	0.176234	0.368419	0.00385669	0.513033	0.0630168	0.702844
WASF3	-0.010067	0.177333	0.370065	-0.00959538	0.314883	0.383523	0.543671
BAX	-0.00744328	0.177538	0.370065	-0.00932503	0.129232	0.0976188	0.344716
USO1	-0.0130618	0.178526	0.371584	-0.0103608	0.339811	0.823381	0.561393
CDC37	-0.00939696	0.179301	0.372307	-0.0078104	0.370154	0.569121	0.587245
TDRKH	-0.00928304	0.179394	0.372307	-0.0154144	0.0238715	0.205949	0.10335
FOXO1	-0.00929506	0.181053	0.375207	-0.00957478	0.177657	0.243695	0.407672
PARK7	-0.00691729	0.181797	0.376203	-0.00408265	0.501077	0.30759	0.696942
CLEC4C	-0.00334521	0.182631	0.37647	-0.00410262	0.192143	0.0513709	0.426599
CCL19	0.00846341	0.182706	0.37647	0.00921641	0.336756	0.434113	0.558856
TCL1A	-0.00652699	0.182783	0.37647	-0.00504326	0.502828	0.0363166	0.696942
DRG2	-0.00630211	0.183006	0.37647	-0.00898665	0.0813917	0.30914	0.253295
L1CAM	0.00285408	0.183406	0.37647	0.00351911	0.142542	0.418245	0.363643
CA14	-0.00271288	0.18367	0.37647	-0.0015465	0.604485	0.00152068	0.769725
EPCAM	0.00791509	0.183766	0.37647	0.00361865	0.663661	0.1079	0.800089
CCL20	0.00701566	0.184203	0.376826	0.000755927	0.906817	0.839958	0.948625
GP6	-0.0103864	0.184935	0.377784	-0.0209953	0.0200688	0.135189	0.0899704
CTSC	0.00493545	0.185494	0.378387	0.00597125	0.318947	0.493737	0.545316
AHCY	-0.00755077	0.185955	0.378788	-0.00564909	0.398729	0.514499	0.610113
CEP43	-0.00655697	0.188044	0.3825	-0.00647961	0.208013	0.477366	0.437802
ANXA3	-0.00993671	0.188616	0.383117	-0.0124304	0.164379	0.289307	0.390211
OMG	0.0052536	0.189697	0.38441	0.00783056	0.146287	0.41195	0.367676
CCL28	0.00475208	0.189789	0.38441	0.000248816	0.97102	0.45388	0.983718
PTX3	-0.00329796	0.190549	0.385405	0.00263159	0.51984	0.175939	0.705909
IL6ST	0.00157356	0.193051	0.389601	0.000902382	0.614034	0.427806	0.771747
UBAC1	-0.00351021	0.193168	0.389601	0.00632124	0.118604	0.288584	0.32572
SLAMF7	-0.00389218	0.195774	0.394302	-0.00304742	0.499	0.326072	0.696235
TBC1D23	-0.0119007	0.19618	0.394441	-0.0116419	0.232914	0.48995	0.469015
AMY2A	0.00359051	0.196394	0.394441	0.0032655	0.378284	0.552226	0.589396
DEFA1_DEFA1B	0.00467314	0.196862	0.394827	0.00629662	0.195665	0.713406	0.427684
CREG1	0.00322242	0.197651	0.395398	0.000345382	0.944045	0.976398	0.974861
JUN	0.00341117	0.19824	0.395398	0.00331218	0.251608	0.600093	0.484773
C2CD2L	0.00389441	0.198281	0.395398	-0.00777267	0.196513	0.276563	0.427684
IFNGR2	-0.00381129	0.19866	0.395398	-0.00499128	0.196476	0.624671	0.427684
IL1A	0.00433092	0.198769	0.395398	-0.00476783	0.327939	0.582627	0.552201
CCS	-0.00525634	0.198969	0.395398	0.00546856	0.319441	0.198564	0.545316
GUSB	-0.00385843	0.19908	0.395398	-0.0114015	0.0114747	0.0766605	0.0598963
BAMBI	0.0037382	0.199516	0.395715	0.00172553	0.67388	0.374961	0.807121
CETN2	-0.00642101	0.201087	0.398279	-0.00360917	0.41019	0.649758	0.619282
AMY2B	0.00359504	0.202054	0.399642	0.00358403	0.353167	0.470296	0.569399
IL7	-0.00702651	0.203045	0.400882	-0.00866183	0.155122	0.263909	0.3831
NCK2	-0.00937183	0.20324	0.400882	-0.0112286	0.177387	0.446913	0.407672
CDH3	-0.00275509	0.203811	0.401454	-0.0035554	0.242253	0.282441	0.475461
CDNF	0.00332297	0.204756	0.402761	0.00393918	0.239955	0.631767	0.472211
RASA1	-0.00284553	0.2077	0.407466	0.00161718	0.618339	0.775637	0.771747
TNFRSF13C	-0.00309067	0.207716	0.407466	-0.000613713	0.848983	0.247668	0.911526
CPM	0.00269433	0.208144	0.407745	-0.00209182	0.498648	0.000432095	0.696235
FLT3	-0.00370164	0.208473	0.407832	-0.00630604	0.0935198	0.490172	0.275874
GPNMB	0.00237268	0.209754	0.409779	0.00412521	0.135321	0.215092	0.354058
LRIG1	0.00253191	0.210789	0.41124	-0.00143863	0.616467	0.248545	0.771747
PNLIPRP2	-0.0239798	0.211289	0.411553	-0.0128381	0.609182	0.709448	0.771747
PADI4	-0.00343711	0.211524	0.411553	-0.000872609	0.839839	0.871639	0.904594
IL34	-0.00234005	0.211944	0.411811	-0.000782555	0.783735	0.926964	0.873983
CNTN1	0.00217231	0.212709	0.412735	0.00245735	0.296912	0.0562888	0.532344
RETN	0.0029631	0.214265	0.414454	0.00124002	0.72651	0.743455	0.842729
GLO1	-0.00473804	0.214288	0.414454	-0.00933966	0.112052	0.285585	0.315373
EPHB6	0.00257356	0.214463	0.414454	0.00335861	0.232174	0.0226798	0.468164
CLEC1B	-0.0100987	0.214779	0.414507	-0.0162974	0.113916	0.553478	0.318792
GFRA2	0.00209251	0.216343	0.415731	0.00412165	0.0451493	0.119411	0.163865
AREG	0.00361886	0.216507	0.415731	0.00719098	0.0704504	0.373249	0.226426
FKBP1B	-0.0122327	0.216595	0.415731	-0.0178989	0.128215	0.344347	0.344716
CLEC4G	-0.0027801	0.217248	0.415731	-0.00118211	0.717238	0.255156	0.834605
DFFA	-0.0082764	0.21726	0.415731	-0.00876438	0.2164	0.48404	0.445032
AK1	-0.00508256	0.217353	0.415731	-0.00586251	0.350881	0.435948	0.566553
SIRT5	-0.00381493	0.217446	0.415731	-0.00428015	0.255162	0.692536	0.489697
CTRB1	0.00412472	0.218969	0.418085	0.0018654	0.696782	0.371928	0.821188
GCG	-0.0123389	0.221222	0.421823	-0.016051	0.266501	0.641809	0.501648
FOXO3	-0.00843522	0.222725	0.424125	-0.00822192	0.258552	0.697509	0.492991
WASF1	-0.00833464	0.22343	0.424592	-0.0044103	0.504777	0.234439	0.698338
IL19	0.00477295	0.223563	0.424592	-0.00165274	0.73445	0.196518	0.847929
TSLP	-0.00252134	0.224747	0.426275	0.00489966	0.0433001	0.0699954	0.159188
PIK3AP1	-0.00476699	0.225156	0.426485	-0.00583097	0.311472	0.649878	0.542773
GKN1	0.00211277	0.225737	0.427021	-0.0007522	0.838441	0.596011	0.904594
CLEC4A	-0.00288391	0.227144	0.428736	-0.00678919	0.0490076	0.167728	0.174249
MPO	-0.00357874	0.22751	0.428736	-0.00739647	0.0772297	0.452274	0.243431
STAMBP	-0.00830445	0.227542	0.428736	-0.00740372	0.326663	0.372003	0.551604
BANK1	-0.0113345	0.228898	0.430725	-0.0100343	0.306485	0.179021	0.539074
NUDT5	-0.00466627	0.229511	0.431312	-0.000958348	0.826024	0.468889	0.899159
BACH1	-0.00621898	0.23205	0.435017	-0.00533969	0.315488	0.464964	0.543671
TST	-0.00742843	0.23209	0.435017	-0.00858577	0.168502	0.395795	0.39559
ADA	-0.00278053	0.233254	0.436627	-0.00329691	0.300739	0.694142	0.534648
HBQ1	-0.00300626	0.233763	0.437009	0.00199069	0.67634	0.742857	0.80923
IL15	0.00213494	0.234643	0.437725	0.0036141	0.134124	0.676935	0.352554
LGALS8	-0.0058641	0.234873	0.437725	-0.00741224	0.164901	0.478794	0.390249
IL5	-0.00774596	0.235063	0.437725	-0.00538484	0.37408	0.0480224	0.589396
MMP9	-0.00455252	0.236285	0.43885	-0.00697143	0.23915	0.500146	0.471888
MZB1	0.0032307	0.236522	0.43885	-0.000535665	0.89832	0.468669	0.943087
YTHDF3	-0.00751408	0.236587	0.43885	-0.0137786	0.0718667	0.445848	0.229475
KLK10	0.00286631	0.237418	0.439099	0.00182667	0.551812	0.718933	0.728491
XPNPEP2	-0.00616936	0.237485	0.439099	-0.00559908	0.515674	0.0138341	0.702844
EIF4B	-0.00756021	0.237641	0.439099	-0.00227442	0.737069	0.634895	0.84962
STAT5B	-0.0152879	0.239285	0.441567	-0.0114307	0.436283	0.425748	0.641781
IKZF2	-0.00651692	0.240194	0.442675	-0.00168841	0.815985	0.990753	0.895687
CEACAM3	-0.0095337	0.242271	0.445928	-0.0114986	0.181989	0.590392	0.41087
SSC4D	-0.00713988	0.243186	0.447038	-0.00614929	0.515201	0.00165715	0.702844
S100A11	0.00269428	0.245569	0.45084	0.00353389	0.316587	0.486311	0.543776
BTC	0.00449891	0.246511	0.451989	-0.00288574	0.523615	0.312618	0.710379
FCGR3B	0.00318011	0.247534	0.453286	0.00178005	0.682021	0.352566	0.811297
NXPH1	0.00305218	0.248167	0.453864	0.00426783	0.21318	0.345104	0.441029
QDPR	-0.00428841	0.248913	0.454648	-0.00304297	0.493492	0.346355	0.693531
P4HB	-0.00333127	0.249621	0.454943	-0.00510746	0.197108	0.672663	0.427684
VSTM2L	-0.00384352	0.249868	0.454943	-0.00265338	0.49392	0.755231	0.693531
NADK	0.00342157	0.250028	0.454943	-0.00107705	0.834519	0.827966	0.901257
TSHB	0.00420055	0.252173	0.458264	0.0029786	0.511721	0.0961994	0.702844
THBS4	0.00311409	0.252979	0.459146	0.00866584	0.030518	0.0481348	0.125833
TXNRD1	-0.00482389	0.254523	0.461362	-0.00239245	0.599373	0.261355	0.767198
CD58	-0.00125669	0.255292	0.462173	-0.000602701	0.678947	0.605474	0.809895
FXN	-0.00937692	0.256081	0.463015	-0.0117274	0.199045	0.369045	0.428385
CPB1	0.00424886	0.256406	0.463018	0.0021725	0.66099	0.431369	0.797703
LTO1	0.00221093	0.258645	0.466332	-0.00126696	0.60116	0.653116	0.768149
CDHR5	-0.00259974	0.258892	0.466332	-0.00124844	0.719806	0.0316762	0.836271
HMOX1	0.00369876	0.261594	0.470089	0.00779822	0.0871305	0.122041	0.264446
ZBTB17	0.00184719	0.261744	0.470089	0.00461854	0.0196867	0.0789748	0.0888919
MANSC1	0.00234481	0.261963	0.470089	0.0041742	0.105597	0.214446	0.300074
ENPP7	0.0052981	0.262807	0.471013	-0.00848009	0.183409	0.56099	0.41281
LILRB1	0.00167001	0.263225	0.471173	0.00499366	0.0158231	0.0235624	0.0748925
ENO1	-0.0101542	0.264554	0.47296	-0.0105465	0.320405	0.247464	0.545861
SUGT1	-0.0096297	0.266471	0.475395	-0.00527209	0.563743	0.665236	0.737626
HSPA1A	-0.00812363	0.266657	0.475395	-0.00612485	0.467411	0.901225	0.669288
OSCAR	0.0025877	0.267183	0.475395	0.00204002	0.51473	0.88102	0.702844
MAP4K5	-0.0110544	0.267243	0.475395	-0.0160459	0.113502	0.197379	0.318237
ARID4B	-0.00215898	0.267878	0.475493	-0.00122013	0.577057	0.349646	0.748395
TGFBR3	0.00373947	0.267963	0.475493	0.00984203	0.0478208	0.214366	0.170855
IL18RAP	0.0100532	0.268783	0.475965	-0.0031341	0.781886	0.547019	0.873244
PRKCQ	0.0020403	0.268894	0.475965	-7.44e-05	0.978664	0.754754	0.98874
CARHSP1	-0.00328758	0.269487	0.476427	-6.51e-05	0.987033	0.353482	0.992426
PSME1	-0.00380571	0.270126	0.476967	-0.00104668	0.777015	0.272531	0.871607
MESD	-0.0111207	0.271204	0.477492	-0.0154655	0.164349	0.301722	0.390211
SDC4	-0.00490657	0.271217	0.477492	-0.00885311	0.128643	0.477936	0.344716
BST1	-0.00341772	0.271423	0.477492	-0.00446416	0.326614	0.79216	0.551604
MMP1	0.00705251	0.271877	0.477703	-0.00311149	0.68747	0.850021	0.814124
PEBP1	-0.00581879	0.272953	0.479006	-0.00618358	0.334947	0.45357	0.557109
DNAJB8	-0.00383239	0.273809	0.47992	-0.00639801	0.127736	0.396163	0.344372
BIN2	-0.00926744	0.274985	0.481392	-0.0071414	0.467253	0.61132	0.669288
IL4	0.00444968	0.276045	0.482658	-0.00232661	0.732844	0.983988	0.846739
PM20D1	-0.0101298	0.277321	0.483966	-0.0326058	0.0138478	0.0635991	0.0677208
AARSD1	-0.00445092	0.277469	0.483966	0.00142621	0.790703	0.372682	0.878255
ICA1	-0.00606051	0.277836	0.483988	-0.013774	0.0124793	0.143377	0.0633432
ERBIN	-0.00991651	0.278158	0.483988	-0.0141268	0.140121	0.410126	0.362277
CTRC	-0.0042486	0.278541	0.484066	-0.00536496	0.318118	0.768902	0.545316
SF3B4	-0.00858176	0.281019	0.487781	-0.00768474	0.400898	0.484532	0.61026
GMPR	-0.00599127	0.281927	0.488765	0.00176522	0.783372	0.399041	0.873983
SORT1	0.00251565	0.283889	0.490994	-0.000100408	0.977784	0.252712	0.98874
DECR1	-0.0101186	0.283899	0.490994	-0.0131049	0.195759	0.180674	0.427684
CD244	-0.00244095	0.284602	0.49132	-0.00396328	0.210966	0.543267	0.43986
SERPINA12	0.00730659	0.284774	0.49132	-0.00480571	0.551747	0.0400318	0.728491
HK2	0.00167553	0.285128	0.491339	-0.00193959	0.377322	0.172496	0.589396
VWA1	0.0026379	0.285974	0.491545	0.000570746	0.878923	0.165412	0.931172
LAT2	-0.00972748	0.286319	0.491545	-0.0169879	0.0561725	0.15345	0.191403
COL1A1	-0.00199264	0.286345	0.491545	-0.00162735	0.440867	0.391454	0.645118
EREG	0.00430968	0.28662	0.491545	-0.0119002	0.0396284	0.0343302	0.152316
KIRREL2	-0.00276481	0.2879	0.493149	0.000382626	0.89379	0.109001	0.939756
IMPA1	-0.00589153	0.288818	0.49413	-0.0067007	0.300714	0.342196	0.534648
TRIM21	-0.00756577	0.290467	0.495963	-0.00346232	0.641401	0.124096	0.78352
ARHGAP1	-0.004092	0.290582	0.495963	-0.00643437	0.160656	0.588696	0.389608
PTH1R	0.00230876	0.290932	0.49597	0.00402852	0.166427	0.00384509	0.392598
PPIB	-0.00978032	0.291534	0.496406	-0.0165995	0.0986395	0.376821	0.28752
EIF5A	0.00166015	0.292296	0.496897	-0.000522966	0.816952	0.690211	0.895687
PCDH17	0.00195957	0.292517	0.496897	0.00257839	0.343986	0.859111	0.56399
NCAN	-0.0025041	0.294558	0.498687	0.00342541	0.300011	0.262259	0.534644
TIMP3	-0.00846661	0.294919	0.498687	-0.0129671	0.286293	0.213955	0.523345
METAP1D	-0.00819194	0.295198	0.498687	-0.0124568	0.104012	0.130755	0.297291
CASP2	-0.00567959	0.29546	0.498687	-0.0136094	0.0587864	0.207065	0.197545
MED18	-0.007304	0.295929	0.498687	-0.00884534	0.249257	0.708802	0.483719
HPCAL1	-0.00813261	0.295998	0.498687	-0.00805937	0.358762	0.524655	0.576468
EPO	0.00403447	0.296008	0.498687	0.012432	0.0248777	0.0373833	0.106697
SH2B3	-0.00883178	0.296702	0.499269	-0.0063215	0.47855	0.340578	0.680605
BIRC2	-0.00483286	0.298067	0.500977	-0.00833584	0.0923114	0.0841228	0.273956
CD274	0.00220041	0.298664	0.501392	-0.00126056	0.706262	0.217296	0.826405
CPVL	-0.0032196	0.30014	0.503258	-0.00522401	0.14602	0.120349	0.367676
USP8	-0.00767893	0.300478	0.503258	-0.0112691	0.158174	0.160833	0.386123
SESTD1	-0.0050288	0.30211	0.505399	-0.010646	0.0642971	0.29478	0.210792
F7	0.00177376	0.302595	0.505619	5.3e-05	0.982495	0.00749734	0.989711
FOLR3	-0.0129106	0.303544	0.506614	-0.0275782	0.120529	0.420174	0.329775
ITGB6	0.00179167	0.304171	0.507069	-0.00173935	0.486991	0.685276	0.687956
TP53INP1	0.00131251	0.304942	0.507317	-0.000857494	0.61908	0.445691	0.771747
PTPRM	0.00173808	0.305028	0.507317	0.00217639	0.328245	0.189586	0.552201
IRAK1	-0.00520072	0.305427	0.507392	-0.00744149	0.135501	0.403397	0.354058
GPA33	0.00872707	0.307856	0.510833	0.00608552	0.617296	0.0734697	0.771747
CPE	0.00222355	0.308437	0.511206	0.0103674	0.00274532	0.0268367	0.0187088
VEGFD	0.00278675	0.312283	0.516982	0.00455497	0.204535	0.102892	0.434824
PLXNB3	-0.00365344	0.312993	0.517353	-0.00727274	0.123327	0.296278	0.334324
AIF1	-0.00698098	0.31323	0.517353	-0.00390713	0.465371	0.801699	0.668318
PREB	0.00152863	0.31366	0.517467	-0.00285669	0.209515	0.384596	0.438608
STK11	-0.0056328	0.314376	0.517975	-0.00649713	0.374134	0.431018	0.589396
HARS1	-0.00807123	0.314691	0.517975	-0.00539423	0.555788	0.529014	0.731117
TACSTD2	0.00173809	0.316879	0.520436	0.00195833	0.425459	0.605961	0.633883
LYPD1	0.00419227	0.316913	0.520436	0.00189817	0.607998	0.631345	0.771747
CNPY4	-0.00654141	0.319505	0.524091	-0.00781988	0.308369	0.385651	0.540115
CD40	0.00362911	0.32178	0.527012	0.000125135	0.978199	0.60019	0.98874
BGN	0.00542745	0.32228	0.527012	0.00105287	0.88773	0.246884	0.935339
TIE1	-0.00223469	0.32239	0.527012	0.00618719	0.0837943	0.277194	0.257595
TRIM5	-0.00592174	0.323135	0.527623	-0.00477596	0.48831	0.480373	0.688137
CA4	-0.00128891	0.323501	0.527623	-0.000812684	0.7011	0.642402	0.823312
CLPP	-0.00836673	0.325557	0.530037	-0.00609511	0.48001	0.217404	0.681364
PDGFA	-0.00548613	0.326006	0.530037	-0.011058	0.113352	0.389317	0.318237
PTK7	0.00290435	0.326091	0.530037	-0.00357858	0.372187	0.732983	0.589396
GRK5	-0.00407671	0.329057	0.534251	-0.00585576	0.295996	0.874167	0.531994
PDCD5	-0.00473898	0.331054	0.536884	-0.00511705	0.435804	0.853498	0.641781
DCTN2	-0.00503947	0.332084	0.537694	-0.00186142	0.763974	0.933124	0.865299
FUCA1	-0.00395943	0.332854	0.537694	0.000352486	0.954977	0.587586	0.978918
MYO9B	-0.00548487	0.332991	0.537694	-0.00632637	0.315929	0.37915	0.543671
SMPDL3A	0.00414484	0.333055	0.537694	0.00753114	0.220174	0.0176765	0.448396
CCN2	0.0033498	0.333937	0.538511	-0.00192666	0.707868	0.69154	0.827106
DCTN1	-0.00645733	0.334897	0.539451	-0.00462656	0.487863	0.625789	0.688137
CD84	-0.00284442	0.335401	0.539656	-0.00527704	0.166837	0.349515	0.392935
CNTN4	0.00193651	0.3368	0.541299	0.00441402	0.135658	0.0486734	0.354058
NUDT2	-0.00559285	0.340334	0.546366	-0.00120396	0.828457	0.493712	0.899991
ITGA6	-0.00432547	0.344107	0.551804	-0.014214	0.0396775	0.218762	0.152316
METAP2	-0.00536393	0.346522	0.555056	-0.00677571	0.270673	0.516722	0.505466
LDLR	0.00271031	0.348742	0.557987	-0.000846634	0.832929	0.000423485	0.901257
SCGB3A2	0.00450678	0.350567	0.560281	0.0140851	0.0384236	0.0459886	0.150424
SPINT1	-0.00178364	0.353764	0.56476	-0.000104857	0.969823	0.938075	0.983718
SETMAR	0.00159927	0.354496	0.565298	0.00425533	0.0386299	0.0474785	0.150831
TARBP2	-0.00693433	0.356209	0.567199	-0.00588126	0.441932	0.541355	0.645457
STX16	-0.0045461	0.35648	0.567199	-0.00657775	0.23668	0.810934	0.470914
SMAD1	-0.00623597	0.3577	0.568508	-0.0105366	0.14393	0.448239	0.364655
CASP3	-0.00820193	0.35967	0.571007	-0.00932249	0.349744	0.302807	0.565997
CD34	-0.00156662	0.361916	0.573935	0.000125895	0.948542	0.741563	0.975038
GZMB	-0.0029984	0.363425	0.575691	0.00260011	0.618898	0.827187	0.771747
TACC3	-0.0107729	0.36438	0.5765	-0.0133328	0.266406	0.194246	0.501648
LIFR	0.00142849	0.364862	0.5765	0.000478947	0.813495	0.111191	0.894967
CPA2	0.00385977	0.365288	0.5765	0.00294113	0.573009	0.146613	0.744456
PFKFB2	-0.00677628	0.365546	0.5765	-0.0112438	0.140284	0.273821	0.362277
CEACAM21	0.00435605	0.368067	0.579837	0.000235659	0.972995	0.93764	0.98504
ENTPD6	0.00137561	0.369305	0.580563	0.00461177	0.0224324	0.191479	0.0976937
FMNL1	-0.00252641	0.369339	0.580563	-0.0043932	0.276224	0.414751	0.51145
RUVBL1	0.00544754	0.370837	0.580913	0.00797167	0.339374	0.453831	0.561301
PADI2	0.003224	0.371368	0.580913	0.00578172	0.276792	0.0403795	0.511856
PAG1	-0.00362516	0.371717	0.580913	-0.00714858	0.154932	0.253861	0.3831
KEL	-0.00176587	0.371906	0.580913	-0.00241428	0.30319	0.775688	0.535609
CD209	0.00219238	0.371941	0.580913	0.00445255	0.213451	0.281795	0.441029
CDKN1A	-0.00817694	0.371995	0.580913	-0.0114062	0.194726	0.434396	0.427684
MSRA	-0.0061856	0.372641	0.581287	-0.0121095	0.125001	0.498072	0.338238
HDGF	-0.00568298	0.373642	0.581461	-0.0014887	0.844113	0.342634	0.908286
ART3	-0.00188795	0.374377	0.581461	-0.0015871	0.570055	0.0276174	0.741928
CPXM1	-0.00303767	0.374603	0.581461	-0.00685629	0.242012	0.445058	0.475461
PLA2G1B	0.00202551	0.374731	0.581461	0.000971645	0.765366	0.970841	0.865299
VEGFA	0.00305641	0.375163	0.581461	0.000950119	0.834319	0.349799	0.901257
CCN1	0.00555006	0.375188	0.581461	0.00126932	0.875415	0.278941	0.929734
NGF	0.000935546	0.375775	0.581589	-0.00170826	0.147848	0.384967	0.369494
PLA2G4A	-0.00732442	0.376527	0.581589	-0.0065054	0.481017	0.650989	0.682136
CRELD2	-0.00309461	0.377159	0.581589	-0.00430998	0.377331	0.805431	0.589396
PLPBP	-0.00569468	0.377377	0.581589	-0.00666064	0.367163	0.460828	0.583654
PSRC1	-0.002914	0.377396	0.581589	-0.00218445	0.609872	0.799411	0.771747
TBCC	-0.0074197	0.377708	0.581589	-0.00820273	0.342096	0.423193	0.563273
EGF	-0.00784598	0.38101	0.586044	-0.0176176	0.0921618	0.514109	0.273956
SLIT2	-0.00245443	0.381699	0.586179	-0.00459487	0.20614	0.602252	0.435975
HCLS1	-0.00563494	0.381917	0.586179	-0.00752058	0.316157	0.448545	0.543671
SDC1	-0.00196514	0.382696	0.586746	-0.00130206	0.701321	0.484795	0.823312
CCL17	0.0057257	0.383896	0.587956	0.000887774	0.91214	0.0751235	0.952249
MET	-0.00111232	0.385063	0.589113	-0.0022698	0.180047	0.344612	0.408366
AKR1B1	-0.00548127	0.386243	0.590289	-0.0011198	0.868457	0.341398	0.925013
RWDD1	-0.00557508	0.387187	0.591099	-0.00485933	0.499532	0.446645	0.696317
FGR	-0.00232732	0.388252	0.592094	-0.00491785	0.195886	0.611223	0.427684
RTN4R	0.00210446	0.389843	0.59383	0.000191171	0.947154	0.0922722	0.974861
CXCL3	-0.00875414	0.390219	0.59383	-0.0116521	0.293874	0.685667	0.529608
HEBP1	0.00171891	0.390879	0.594202	0.00174824	0.628664	0.493321	0.775686
ACAA1	-0.00468238	0.392453	0.594768	-0.00447852	0.452624	0.51478	0.655126
ITGA11	0.00189689	0.392474	0.594768	0.00452428	0.142444	0.245158	0.363643
AXL	-0.00148996	0.392537	0.594768	0.000926274	0.726029	0.986079	0.842729
GBP2	0.00342673	0.392912	0.594768	-0.00167315	0.760802	0.616898	0.864223
DPP4	-0.00153068	0.393465	0.594976	-4.46e-05	0.986104	0.86286	0.99217
TPMT	-0.00457325	0.395298	0.597117	-0.00689621	0.286915	0.275098	0.523345
CORO1A	-0.00723304	0.397105	0.599215	-0.0131466	0.236034	0.606357	0.470914
INPPL1	-0.00675889	0.39867	0.600942	-0.00275615	0.730267	0.598985	0.845633
CXCL12	0.0020626	0.400759	0.603456	-0.000141896	0.965078	0.136053	0.983718
FCER2	0.00257714	0.402111	0.604856	0.000367333	0.921472	0.24828	0.959867
KLK14	0.00224726	0.403609	0.606142	0.00125851	0.739061	0.397577	0.851251
CDKN2D	-0.00829078	0.404061	0.606142	-0.0109805	0.312366	0.384254	0.543503
TANK	-0.00374301	0.405133	0.606142	-0.0046246	0.245477	0.255937	0.47987
GPKOW	0.00115202	0.405159	0.606142	0.000720477	0.727798	0.404369	0.843557
PRL	-0.00348029	0.406109	0.606142	-0.0172856	0.0080101	0.103239	0.044307
HBEGF	-0.00476574	0.40652	0.606142	-0.0124109	0.0836747	0.321111	0.257595
DDX58	-0.00401561	0.406541	0.606142	-0.00091834	0.86957	0.741964	0.92553
VASN	0.00151423	0.406572	0.606142	0.00485863	0.0451966	0.105789	0.163865
PRTFDC1	-0.00856658	0.406776	0.606142	-0.0141272	0.220068	0.28694	0.448396
CLSTN1	0.00387851	0.408126	0.607106	0.0013482	0.78101	0.747432	0.873244
AXIN1	-0.00684259	0.408271	0.607106	-0.0100175	0.211414	0.174785	0.440172
SNAP29	-0.00745869	0.409581	0.60782	-0.0142568	0.171715	0.425895	0.398681
NOTCH1	-0.000860597	0.4096	0.60782	-0.000952063	0.506538	0.383128	0.699459
PXN	0.00223229	0.41188	0.609617	-0.00598944	0.160919	0.147042	0.389608
CASP1	-0.00357317	0.412075	0.609617	0.0063754	0.209684	0.680935	0.438608
MME	-0.00348912	0.412087	0.609617	-0.00808119	0.205005	0.410467	0.434824
IL18R1	-0.00168729	0.413172	0.61059	-0.00463929	0.0861787	0.215827	0.262642
IL6R	0.00153765	0.413742	0.610689	0.002429	0.395716	0.0400727	0.606765
ALDH3A1	0.00203113	0.414091	0.610689	0.00236415	0.440889	0.555832	0.645118
GOPC	-0.00761609	0.415195	0.611686	-0.00746546	0.442764	0.544307	0.645457
COX5B	-0.00555211	0.41606	0.612331	-0.00566952	0.433505	0.841538	0.640046
IDUA	0.00259665	0.419122	0.616204	-0.00132289	0.775868	0.141065	0.871607
MIA	0.00166574	0.421718	0.61858	0.00210752	0.470334	0.336109	0.671515
NUB1	-0.0053945	0.421961	0.61858	-0.00780913	0.286737	0.27585	0.523345
KLK1	-0.00616256	0.422034	0.61858	-0.0148722	0.130602	0.547012	0.347489
RGS8	0.00352215	0.423037	0.618991	-0.00457067	0.247621	0.566208	0.482139
ARG1	0.00196785	0.423654	0.618991	0.0071388	0.179778	0.684534	0.408366
CD69	-0.00716661	0.423991	0.618991	-0.0130541	0.179389	0.328896	0.408366
VTCN1	-0.00196269	0.424346	0.618991	0.00492378	0.168807	0.562373	0.395675
PTPRS	-0.00131643	0.424475	0.618991	-0.000952192	0.649456	0.365235	0.789544
BAG3	0.00195653	0.425751	0.619757	0.00604638	0.109739	0.0075558	0.309455
IL3RA	-0.00164819	0.425866	0.619757	-0.00490146	0.055826	0.000664043	0.190663
IRAK4	-0.00838449	0.427786	0.621919	-0.0126199	0.274363	0.452576	0.509928
KAZALD1	-0.0026472	0.42992	0.624293	-0.00108787	0.830708	0.970381	0.901257
CD40LG	-0.00606582	0.430292	0.624293	-0.0122364	0.148704	0.483771	0.370377
CST7	0.00504904	0.431799	0.625847	-0.0152384	0.0360459	0.21662	0.142633
OSM	-0.00369061	0.432875	0.626771	-0.0111522	0.0917145	0.546214	0.273841
IL2RB	-0.00129481	0.43397	0.627332	-0.00292995	0.250666	0.790271	0.483719
ATP5PO	-0.00180139	0.434138	0.627332	-0.0120359	0.000858973	0.00741737	0.00752624
TPT1	-0.00230513	0.436298	0.629563	-0.00623124	0.16361	0.160363	0.390211
TBC1D17	-0.00246117	0.436561	0.629563	-0.00283052	0.417228	0.686186	0.626226
PAMR1	0.00162981	0.437462	0.630227	0.00578879	0.0191728	0.0364273	0.0876473
MPI	-0.00652264	0.43947	0.632484	-0.00230229	0.816015	0.619005	0.895687
DPP7	0.00327457	0.440927	0.633943	-0.00188179	0.731019	0.531901	0.845633
VSTM1	0.00210105	0.441811	0.634045	0.00306687	0.42504	0.612904	0.633883
PRDX3	-0.00491633	0.441883	0.634045	-0.00979345	0.144477	0.350492	0.365412
IL12B	0.00236857	0.443485	0.635706	0.000886093	0.856097	0.0274826	0.916491
SH2D1A	-0.00291441	0.444678	0.635993	-0.00692989	0.140722	0.207107	0.362771
PDCD6	-0.00310867	0.445161	0.635993	-0.00257108	0.700934	0.973229	0.823312
MFGE8	-0.0015802	0.445527	0.635993	-0.00301625	0.378373	0.928103	0.589396
OLR1	0.00223559	0.445752	0.635993	-0.00358578	0.490661	0.512059	0.69049
ATXN10	-0.00499171	0.445906	0.635993	0.00117155	0.860444	0.782059	0.920475
SEZ6L	0.00149728	0.446808	0.636646	0.00315253	0.275927	0.323676	0.51145
GHRHR	0.00266834	0.44993	0.640167	-0.00407669	0.216484	0.0449684	0.445032
HSD11B1	-0.00191747	0.450174	0.640167	0.001434	0.686023	0.147399	0.813473
YES1	-0.0071868	0.450692	0.640268	-0.0122426	0.216671	0.677134	0.445032
IL17RA	-0.00216923	0.451555	0.640859	-0.00270203	0.495177	0.860294	0.693531
CDC27	-0.00344858	0.452506	0.641397	-0.00406219	0.43787	0.937342	0.642617
CHMP1A	-0.00635433	0.45283	0.641397	-0.00934642	0.271001	0.373761	0.505466
FMR1	-0.00261192	0.454117	0.641825	-0.000845396	0.794741	0.896263	0.880255
LIF	-0.00210864	0.454404	0.641825	0.00124663	0.718564	0.700948	0.835487
LRRC25	0.00201985	0.454476	0.641825	0.00458709	0.212768	0.0132712	0.441029
PDCD1LG2	-0.0018131	0.457494	0.644459	0.00336654	0.301675	0.618254	0.535018
PDGFB	-0.00513167	0.458303	0.644459	-0.0125509	0.14707	0.256284	0.368175
ATOX1	0.00463841	0.45866	0.644459	0.000290569	0.967929	0.730269	0.983718
ATF2	-0.00207339	0.458941	0.644459	0.00216084	0.623422	0.374674	0.773922
MAGED1	-0.00430566	0.459282	0.644459	0.00183962	0.677291	0.709385	0.80923
MAPK9	-0.00237435	0.459489	0.644459	-0.00437152	0.313826	0.837816	0.543671
PMVK	-0.00975996	0.459492	0.644459	-0.0120081	0.402403	0.519659	0.611919
TJAP1	-0.00539389	0.460797	0.64482	-0.00577431	0.468783	0.52776	0.670343
CAMKK1	0.00236568	0.460903	0.64482	-0.00144427	0.715109	0.784594	0.832785
MITD1	-0.00710298	0.4611	0.64482	-0.010838	0.301484	0.357442	0.535018
CD63	-0.00340433	0.462096	0.645581	-0.00899429	0.0700686	0.356195	0.226426
MAP2K6	-0.00743524	0.463617	0.647075	-0.0175576	0.121643	0.412901	0.331674
ATP6AP2	0.00271621	0.465461	0.648772	0.000554892	0.909055	0.879454	0.949701
NTF4	-0.00215173	0.465738	0.648772	-0.00892089	0.0279556	0.250969	0.117088
EBAG9	-0.00625815	0.467919	0.64966	-0.00852111	0.367069	0.461047	0.583654
RAB37	-0.00395613	0.468111	0.64966	-0.0121693	0.071832	0.115125	0.229475
PTS	0.00171271	0.468274	0.64966	0.00289156	0.403112	0.0714948	0.612364
DUOX2	-0.00201223	0.468377	0.64966	0.00387574	0.329552	0.591741	0.552506
CEACAM1	0.00146659	0.468644	0.64966	0.000847441	0.757981	0.0589253	0.863418
VPS37A	-0.00559243	0.472497	0.654367	0.00136312	0.855834	0.835406	0.916491
TBL1X	-0.00583754	0.474505	0.656514	-0.0074652	0.4004	0.608236	0.610133
CCL5	-0.00620862	0.475101	0.656703	-0.00850488	0.381381	0.473851	0.59197
TDGF1	0.00358584	0.476755	0.658354	0.00167997	0.7913	0.562497	0.878255
KIFBP	-0.0057856	0.477446	0.658673	-0.00691705	0.437163	0.637172	0.642219
GNE	-0.00340366	0.478802	0.659909	-0.00285824	0.566223	0.649396	0.739557
HEXIM1	-0.00523358	0.479295	0.659952	-0.00629842	0.396878	0.212478	0.607913
EIF4EBP1	-0.00373304	0.480989	0.661649	0.00428541	0.555732	0.410724	0.731117
VSIR	-0.00291795	0.481904	0.662272	-0.00712603	0.197281	0.652682	0.427684
APEX1	-0.00363179	0.483634	0.663667	-0.00906049	0.160925	0.587389	0.389608
GZMH	0.00283321	0.483847	0.663667	0.00629782	0.249842	0.298907	0.483719
LACTB2	-0.00411498	0.484819	0.664115	-0.00687032	0.322879	0.54615	0.547555
ARNT	-0.00116905	0.485101	0.664115	-0.00297864	0.27872	0.515239	0.512487
LAMA4	0.0013203	0.48662	0.664599	0.000111584	0.96915	0.729445	0.983718
RNF41	-0.00452537	0.487216	0.664599	-0.00517773	0.488521	0.89137	0.688137
GGT1	-0.00160522	0.487914	0.664599	-0.00100414	0.77101	0.283809	0.869676
SNAP23	-0.00630396	0.488085	0.664599	-0.0133677	0.186253	0.531551	0.417297
GLT8D2	0.00139248	0.48828	0.664599	0.000121597	0.967922	0.432854	0.983718
ICAM3	-0.000980318	0.488361	0.664599	-0.00028296	0.885705	0.703059	0.935011
DIABLO	-0.00632778	0.489138	0.664599	-0.0113935	0.278723	0.615759	0.512487
FYB1	-0.00665758	0.489167	0.664599	-0.0051725	0.62408	0.584403	0.773922
B4GAT1	0.00138244	0.49049	0.665403	0.0010081	0.66114	0.522523	0.797703
LYN	-0.00584211	0.490809	0.665403	-0.00572369	0.503294	0.521668	0.696942
CA13	-0.00703396	0.491153	0.665403	-0.0143843	0.220979	0.397713	0.449282
CXCL13	-0.00290437	0.492947	0.667202	-0.00368141	0.400307	0.0872927	0.610133
PSPN	-0.00359216	0.493744	0.667651	-0.00610053	0.428772	1.05e-06	0.637527
NFATC1	-0.00530965	0.494694	0.668304	-0.0113639	0.143385	0.172905	0.364529
CRADD	-0.00580022	0.496684	0.669908	-0.00913287	0.331331	0.406538	0.55297
GRAP2	-0.00826303	0.496877	0.669908	-0.0102445	0.453701	0.483843	0.655395
LBR	-0.0032438	0.497537	0.669908	-0.00766269	0.202758	0.6292	0.433808
TNFSF14	-0.00280131	0.497812	0.669908	-0.00719221	0.190368	0.426212	0.423296
IGF2R	0.00123169	0.498221	0.669908	0.0017518	0.535281	0.430192	0.718499
KCNIP4	0.00186667	0.500029	0.671708	-0.00404893	0.278874	0.718452	0.512487
BMP6	0.00304224	0.500727	0.672016	0.00692322	0.100354	0.17906	0.289985
DGKZ	0.00127234	0.501436	0.672338	-0.00103039	0.686367	0.807584	0.813473
ICOSLG	-0.00120199	0.502468	0.673091	0.00015507	0.950174	0.488275	0.976033
PDGFC	-0.00203773	0.502972	0.673136	0.00146186	0.701941	0.964829	0.823312
CPA1	0.00254312	0.503577	0.673317	0.00209064	0.669442	0.316226	0.803767
SLC27A4	-0.00242439	0.504061	0.673336	-0.00416162	0.457456	0.704415	0.660172
PECAM1	-0.00180591	0.505275	0.674327	-0.00215046	0.535083	0.740349	0.718499
FGFBP1	0.00153316	0.508066	0.677371	0.000228509	0.922046	0.319441	0.959867
FGF2	-0.00268377	0.509047	0.677371	-0.00216198	0.636201	0.731311	0.779757
FADD	-0.00421547	0.509343	0.677371	-0.00831274	0.258287	0.437348	0.492991
AGXT	-0.00295653	0.509447	0.677371	-0.00528412	0.415537	0.17752	0.62543
SCP2	-0.00325342	0.510381	0.677884	0.00401838	0.505537	0.363162	0.698734
SKAP2	-0.00712178	0.511139	0.677884	-0.0158108	0.201836	0.360957	0.433095
PPP3R1	0.00235624	0.511253	0.677884	0.00101209	0.787746	0.582468	0.876464
LAT	-0.00571897	0.512859	0.678907	-0.00598415	0.514784	0.563062	0.702844
NELL2	0.00109595	0.512973	0.678907	0.00167937	0.500995	0.052843	0.696942
CD99L2	-0.00100636	0.51435	0.679587	-0.00144314	0.51184	0.0425525	0.702844
MAVS	-0.00521605	0.514436	0.679587	-0.00902181	0.283886	0.60219	0.519751
SELE	-0.00175298	0.515367	0.68019	-0.010335	0.0039897	0.00982742	0.0249908
IL20	-0.00147901	0.51758	0.682481	-0.00137798	0.620111	0.719404	0.771747
CIAPIN1	-0.00415093	0.518469	0.682819	-0.00786627	0.280398	0.618215	0.514005
PPP1R12A	-0.00599722	0.518815	0.682819	-0.0106386	0.294082	0.61778	0.529608
TNFAIP8	-0.00140953	0.519266	0.682819	-0.00137617	0.590806	0.701154	0.760864
NT5C3A	-0.00649257	0.520287	0.683008	-0.00891229	0.389593	0.460688	0.601133
IL13	-0.00107546	0.520422	0.683008	0.000897584	0.695973	0.658714	0.820891
MAPT	0.00296727	0.521469	0.683008	-0.00360894	0.460821	0.474211	0.663077
CC2D1A	-0.00474506	0.522576	0.683008	-0.0113856	0.196535	0.657013	0.427684
GAS6	0.00094698	0.522579	0.683008	0.0027551	0.184801	0.0148581	0.415268
MUC13	0.00175518	0.522905	0.683008	-0.000974064	0.839828	0.714428	0.904594
PTPN1	-0.00469836	0.523351	0.683008	-0.0108277	0.16295	0.438765	0.390211
IL13RA1	-0.00103639	0.523487	0.683008	-0.000961141	0.605679	0.0030077	0.769913
GLOD4	-0.00238026	0.523912	0.683008	-0.00217631	0.63065	0.598275	0.776834
ROBO2	0.000976926	0.52418	0.683008	0.00152203	0.420105	0.00901691	0.629218
FLT1	0.000947996	0.524902	0.683326	0.00427395	0.0433657	0.318714	0.159188
CCL21	-0.00136307	0.526195	0.684388	0.00185824	0.560699	0.60449	0.734951
NOS3	-0.00166217	0.52863	0.686931	0.00160208	0.64955	0.441764	0.789544
CSF3	-0.00162802	0.532225	0.690956	-0.00158182	0.610901	0.0701113	0.771747
SELP	-0.00255174	0.532692	0.690956	-0.00762341	0.116848	0.397829	0.324529
DPP6	0.0012467	0.533834	0.691811	0.0055938	0.081643	0.211403	0.253541
CTSO	0.00104806	0.535422	0.69324	-9.07e-05	0.968241	0.336544	0.983718
ENO2	-0.00400927	0.536632	0.693891	-0.00419536	0.5598	0.330163	0.734426
HS6ST1	-0.00112425	0.536893	0.693891	-0.00119217	0.698552	0.0651027	0.822614
ELOA	0.00141668	0.53788	0.694539	-0.00110889	0.755888	0.704886	0.862533
INPP1	0.00295336	0.539039	0.694972	0.00691628	0.198386	0.182947	0.428385
IL22RA1	0.00103002	0.539186	0.694972	0.0047924	0.080924	0.0311502	0.252858
SEZ6L2	-0.00100528	0.540968	0.695597	0.00288981	0.174341	0.0405685	0.403507
F11R	-0.00298566	0.541243	0.695597	-0.00538107	0.341381	0.663419	0.563241
CEP20	-0.003955	0.541401	0.695597	-0.0115166	0.0655561	0.288202	0.214441
GALNT3	0.00144677	0.541613	0.695597	-0.00117897	0.704638	0.805096	0.825161
ACOX1	-0.00181884	0.543145	0.696938	-0.000323658	0.918267	0.496199	0.957965
DAB2	-0.00660968	0.544677	0.698278	-0.0132026	0.268838	0.642033	0.504115
KRT5	0.00123652	0.545716	0.698985	-0.00267505	0.434175	0.623767	0.640386
CXCL6	-0.00420999	0.547815	0.701046	-0.0127082	0.0622595	0.332055	0.20641
DBNL	-0.00614811	0.551535	0.705009	-0.0142151	0.209004	0.37975	0.438608
DOK2	-0.00624039	0.55224	0.705009	-0.0132936	0.243808	0.496024	0.477877
IL2	0.00113047	0.552388	0.705009	-0.000841623	0.745094	0.819181	0.855521
RANGAP1	-0.00211681	0.553874	0.705789	-0.00272662	0.542678	0.650786	0.722903
ACE2	0.00111672	0.554328	0.705789	0.00181541	0.511241	0.758037	0.702844
ENTPD2	0.00157455	0.554478	0.705789	0.00251858	0.376664	0.20919	0.589396
CRKL	-0.00646716	0.555594	0.706155	-0.0152626	0.207383	0.421431	0.437802
DAPP1	-0.00657559	0.555752	0.706155	-0.00990362	0.440498	0.500033	0.645118
MANF	-0.00789083	0.556449	0.706326	-0.0152298	0.314668	0.69158	0.543671
AGER	0.00177269	0.556873	0.706326	0.00369036	0.393766	0.0860019	0.605035
PLA2G15	0.00108463	0.561094	0.71105	0.00126049	0.618907	0.0768679	0.771747
SLAMF6	-0.00200808	0.563897	0.71397	-0.00266288	0.615026	0.951638	0.771747
SERPINE1	-0.00282473	0.566519	0.71644	-0.0111159	0.0536677	0.370005	0.18588
TP53	-0.00315947	0.567181	0.71644	0.00227487	0.785275	0.739544	0.874376
CXCL1	0.00452294	0.567683	0.71644	-0.00220741	0.793821	0.166329	0.879898
SLITRK2	0.0013949	0.568279	0.71644	-0.00211926	0.550079	0.0332546	0.728219
SCARB1	-0.00198118	0.568349	0.71644	-0.00353372	0.514873	0.67614	0.702844
STX8	-0.00271311	0.569268	0.716967	-0.00915668	0.163807	0.296344	0.390211
CNST	-0.00422111	0.571247	0.718828	-0.00371302	0.630575	0.443039	0.776834
SIGLEC9	-0.00124548	0.572504	0.719275	-0.00122745	0.632179	0.669859	0.778067
FKBP5	-0.00524666	0.572755	0.719275	-0.0169599	0.106631	0.354079	0.302428
PLXNA4	-0.00483407	0.573109	0.719275	-0.00803358	0.436428	0.499232	0.641781
SRC	-0.00696433	0.574684	0.720273	-0.017958	0.194597	0.507654	0.427684
MGMT	-0.00688086	0.574911	0.720273	-0.0114797	0.403729	0.563353	0.612669
ERBB2	-0.00102138	0.575729	0.720668	0.000599141	0.817307	0.472873	0.895687
TBCB	-0.00622057	0.576928	0.721538	-0.0138969	0.236381	0.519761	0.470914
LPCAT2	0.0014819	0.577908	0.722133	0.00316661	0.365164	0.553109	0.58264
PBLD	-0.00185487	0.5803	0.72449	-0.00814319	0.068669	0.432583	0.223136
ICAM5	0.00152254	0.58285	0.726056	-0.00178611	0.600988	0.0124668	0.768149
BAG6	-0.00182594	0.582987	0.726056	8.67e-05	0.980765	0.921133	0.989287
PPP1R2	-0.0037465	0.583076	0.726056	-0.00697543	0.34426	0.390209	0.56399
PRDX6	-0.00231224	0.58403	0.726492	0.000198165	0.970502	0.549952	0.983718
NCLN	-0.00141939	0.584441	0.726492	0.000738933	0.840068	0.487062	0.904594
TNR	-0.00122222	0.586654	0.728173	-0.00339832	0.346019	0.40173	0.56399
PRSS27	-0.00153875	0.586809	0.728173	-0.00647319	0.108046	0.213987	0.305854
GSTP1	0.00177356	0.587757	0.728717	-0.000724877	0.880655	0.631304	0.931268
CLTA	-0.00257879	0.589006	0.728981	-0.000626778	0.894977	0.907908	0.940332
APOH	0.00232222	0.590236	0.728981	-0.00414121	0.477664	0.413862	0.680605
EZR	0.00105242	0.590533	0.728981	0.00459261	0.076387	0.0479371	0.241291
CXCL5	-0.00596352	0.591087	0.728981	-0.0120801	0.346101	0.864908	0.56399
GPC1	-0.000976277	0.591546	0.728981	0.00274042	0.263872	0.832657	0.498613
AOC1	0.00155417	0.59169	0.728981	0.000305054	0.939724	0.533699	0.972766
DCXR	-0.00188113	0.591999	0.728981	-0.000108478	0.982988	0.0831126	0.989711
BCR	-0.00430678	0.592043	0.728981	-0.00200412	0.806612	0.565579	0.888722
PTPN6	-0.00518104	0.592958	0.729481	-0.00579671	0.617861	0.622937	0.771747
FCRLB	-0.00247333	0.596072	0.732683	-0.000844704	0.876904	0.357294	0.929973
IKBKG	-0.00422805	0.597829	0.734211	-0.00418244	0.62391	0.642944	0.773922
PQBP1	-0.00311402	0.602103	0.73876	0.00185661	0.818589	0.959186	0.895883
FES	-0.00239747	0.602564	0.73876	-0.00079328	0.888318	0.778865	0.935339
DNAJA2	-0.00468839	0.605011	0.741126	-0.0112805	0.271276	0.644317	0.505466
MGLL	-0.00461164	0.605797	0.741454	-0.00834807	0.392216	0.460945	0.603913
SCG3	0.00103219	0.608488	0.744111	0.00548313	0.0412153	0.164975	0.154494
TNNI3	0.00255519	0.613342	0.748822	0.00130865	0.757329	0.50319	0.863418
CES1	0.00205395	0.613485	0.748822	0.00113674	0.832733	0.00482861	0.901257
KYAT1	-0.00240816	0.613909	0.748822	-0.00433611	0.453103	0.402499	0.655175
TNFSF10	-0.000895235	0.615646	0.750303	-0.00037512	0.879299	0.711034	0.931172
LHB	-0.00274802	0.61846	0.753013	-0.0015397	0.826469	0.168817	0.899159
NPY	-0.00251939	0.619388	0.753013	0.00440291	0.527061	0.528496	0.712427
PRKAR1A	-0.00369277	0.619448	0.753013	-0.00746164	0.378792	0.887251	0.58941
CFC1	-0.00200111	0.622761	0.756399	0.00646314	0.202553	0.621441	0.433808
SELPLG	-0.00136505	0.626875	0.760424	-0.00159761	0.702799	0.362203	0.823662
MCFD2	-0.00174381	0.627137	0.760424	-0.0042678	0.320768	0.567612	0.545861
CD38	0.00120017	0.62891	0.761928	0.00374554	0.257524	0.00933679	0.492945
ARHGEF12	-0.00418795	0.632811	0.766006	-0.0121453	0.169928	0.323973	0.396688
TCN2	0.000863912	0.633588	0.766299	0.00140899	0.578426	0.455005	0.749509
GOLM2	-0.000790315	0.634622	0.766902	0.00402883	0.0838235	0.107986	0.257595
DSG2	0.00105375	0.636097	0.768036	0.00385718	0.177186	0.513356	0.407672
CD207	0.00102565	0.637085	0.768581	0.00236422	0.501758	0.805406	0.696942
SERPINB5	0.00114171	0.637787	0.768637	0.00167337	0.678138	0.930488	0.809586
CNTN3	-0.00103109	0.638205	0.768637	-0.00165917	0.635308	0.0954667	0.779311
GGA1	-0.00178579	0.639312	0.76874	-0.00895852	0.121674	0.0753586	0.331674
ATP6V1F	-0.00182274	0.639704	0.76874	-0.00573124	0.163537	0.426176	0.390211
SUMF2	-0.00215167	0.639901	0.76874	-0.00664841	0.305838	0.857085	0.539074
SEMA4C	0.000762023	0.641676	0.770182	0.00325781	0.198744	0.601874	0.428385
DNMBP	0.00258406	0.642179	0.770182	-0.00388266	0.559114	0.630566	0.734179
DPP10	0.00101675	0.642715	0.770182	0.00218278	0.484199	0.684404	0.685328
KIR3DL1	0.00290245	0.643645	0.770335	-0.00227606	0.772567	0.892593	0.870098
IL1B	0.00114803	0.644855	0.770335	-0.00361653	0.420191	0.758273	0.629218
FAM3B	0.00115434	0.645572	0.770335	0.00324567	0.424821	0.647906	0.633883
CASP10	-0.00289702	0.646375	0.770335	-0.0160113	0.0578916	0.327866	0.19545
DDAH1	0.00149297	0.646665	0.770335	0.00266116	0.542789	0.60754	0.722903
SULT1A1	-0.00591839	0.64683	0.770335	-0.0142638	0.30701	0.42738	0.539074
CA12	0.00115034	0.647077	0.770335	-0.000227342	0.946941	0.108633	0.974861
FLT4	-0.000964991	0.647146	0.770335	-0.00113836	0.735334	0.679146	0.848285
PRDX1	-0.00241161	0.64887	0.77123	-0.00528134	0.466153	0.719109	0.668789
ATP5IF1	-0.00461766	0.648975	0.77123	-0.0099143	0.40561	0.750609	0.614257
NRCAM	-0.00071246	0.651373	0.773438	-0.00443596	0.093443	0.334463	0.275874
WAS	-0.00191107	0.652637	0.774296	-0.00333303	0.619829	0.742828	0.771747
ANGPT1	-0.00266211	0.654026	0.775302	-0.0105846	0.204253	0.452436	0.434824
CCT5	-0.00217909	0.655781	0.776015	-0.00180763	0.695234	0.987826	0.820891
HYOU1	0.000599212	0.65598	0.776015	7.05e-05	0.969952	0.100578	0.983718
SAMD9L	-0.00284219	0.656253	0.776015	-0.00903323	0.227193	0.385606	0.460012
PLIN3	0.00143952	0.657978	0.776526	0.00189368	0.633682	0.218793	0.77848
WFIKKN2	0.0010106	0.658172	0.776526	0.00305525	0.336001	0.559304	0.558232
MASP1	0.000750118	0.658312	0.776526	0.00140541	0.608424	0.672604	0.771747
CLSPN	0.000862778	0.66006	0.777948	0.00181237	0.417337	0.0246648	0.626226
TLR3	0.00157425	0.661529	0.779037	-0.00611555	0.239945	0.225334	0.472211
CDH5	0.000767797	0.663413	0.780614	0.00286146	0.268428	0.228319	0.504115
MMP13	0.000877918	0.668276	0.785691	-0.00180358	0.541791	0.336206	0.722903
GYS1	-0.0035582	0.669539	0.78653	-0.00200137	0.846208	0.855563	0.909874
NUDC	-0.00265974	0.671412	0.787598	-0.00521968	0.447316	0.37504	0.649358
ACY1	-0.00136396	0.671548	0.787598	-0.0057896	0.325234	0.2551	0.550914
ICAM4	0.00124794	0.67299	0.788643	-0.00135637	0.695954	0.506015	0.820891
RABEPK	-0.00172812	0.674292	0.789523	-0.00548771	0.345064	0.506087	0.56399
ACP5	0.000727286	0.675736	0.790567	0.00139875	0.580546	0.0425931	0.750745
LAP3	0.00136644	0.67969	0.794544	0.000841003	0.8198	0.584079	0.896236
VNN2	0.0015346	0.680575	0.794929	-0.00212557	0.66057	0.620881	0.797703
IL20RA	0.000719737	0.682026	0.795975	0.000947505	0.681886	0.927132	0.811297
PVALB	-0.0036741	0.684612	0.797787	-8.49e-05	0.994485	0.95338	0.995838
ANXA11	-0.00258882	0.684693	0.797787	-0.00622984	0.366725	0.574801	0.583654
ADCYAP1R1	-0.000947936	0.685875	0.798515	0.00141183	0.658034	0.341182	0.796568
GHRL	-0.00168811	0.686983	0.798651	0.00127868	0.82744	0.270478	0.899551
SERPINB6	-0.00194452	0.68793	0.798651	-0.00522303	0.321643	0.393882	0.546719
RASSF2	0.0013672	0.6885	0.798651	-0.0028726	0.594807	0.805941	0.76401
CD6	-0.00112378	0.688577	0.798651	-0.00415823	0.330607	0.135868	0.55297
PRKRA	-0.00186519	0.688781	0.798651	-0.000497045	0.933121	0.967225	0.968288
DBI	0.00266157	0.689388	0.798709	-0.00653535	0.393157	0.512061	0.604731
GFOD2	-0.00342109	0.690097	0.798883	-0.0116498	0.26033	0.41982	0.494459
NCF2	0.00128837	0.695638	0.804647	-0.00634537	0.378053	0.788731	0.589396
IFNL1	-0.00102605	0.698873	0.807615	-0.00115222	0.740852	0.840822	0.85198
CHAC2	-0.00190167	0.699331	0.807615	-0.0045907	0.362643	0.57172	0.580229
ITGAM	0.000963695	0.701325	0.809048	0.0067284	0.0401499	0.264243	0.152836
ODAM	-0.00103312	0.701702	0.809048	0.00212223	0.633441	0.970397	0.77848
MPIG6B	-0.00330983	0.70434	0.811436	-0.0116269	0.234257	0.617498	0.470311
GALNT10	0.000827701	0.704995	0.811538	0.00142518	0.659535	0.2544	0.797703
LYPD8	0.0015007	0.707087	0.813292	-0.00154035	0.749167	0.473308	0.85819
OXT	-0.00294509	0.708296	0.814029	-0.0089026	0.432834	0.00280606	0.640046
ST3GAL1	0.0010755	0.713556	0.819243	0.00651017	0.0825752	0.00749272	0.255359
HAO1	0.00263891	0.713977	0.819243	-0.00574411	0.580909	0.1866	0.750745
GSTA3	0.002138	0.71543	0.819879	-0.000243139	0.969598	0.0335246	0.983718
IL17F	0.00183115	0.715677	0.819879	-0.000562747	0.941315	0.979778	0.973045
TXNDC15	-0.000634103	0.716664	0.81988	0.00287251	0.299297	0.244624	0.534644
RHOC	-0.00449494	0.716822	0.81988	-0.00727967	0.603312	0.65725	0.769319
TXLNA	-0.002826	0.718091	0.820675	-0.00196421	0.804626	0.397514	0.887198
C19orf12	-0.00114969	0.719649	0.821388	-0.00362332	0.359118	0.367983	0.576468
IL10	-0.00135501	0.721254	0.821388	0.000798612	0.888208	0.932056	0.935339
FEN1	0.00115584	0.721551	0.821388	-0.00662694	0.156574	0.406846	0.384128
IL10RA	-0.000870262	0.721855	0.821388	0.000977267	0.654786	0.407161	0.793289
CD28	0.00102557	0.72208	0.821388	0.00307132	0.443919	0.240149	0.646339
C1QTNF1	0.000766739	0.722156	0.821388	0.00550032	0.0329423	0.251141	0.13344
BID	-0.00175234	0.722984	0.821677	-0.00405192	0.526228	0.794904	0.711955
TPP1	-0.000950681	0.723704	0.821844	-0.0025405	0.565075	0.76723	0.738712
IL17A	0.000566526	0.72791	0.82557	-0.00428193	0.132386	0.328693	0.350945
F2R	0.00174398	0.728675	0.82557	0.00196943	0.772275	0.486638	0.870098
SCAMP3	-0.00280998	0.728715	0.82557	-0.00861849	0.334254	0.612374	0.556587
THBS2	-0.000721734	0.730868	0.827354	0.000442391	0.862904	0.780864	0.922019
SLC16A1	0.00125545	0.73181	0.827766	0.00496273	0.303463	0.678041	0.535609
CTF1	-0.00202923	0.732836	0.828273	-0.00715574	0.236465	0.25829	0.470914
LYAR	-0.0010152	0.734661	0.829681	-0.00204661	0.603644	0.740706	0.769319
SLAMF1	0.00149159	0.735733	0.829888	0.00174994	0.760892	0.0390897	0.864223
RARRES1	0.00089553	0.736276	0.829888	0.00121793	0.778858	0.642145	0.872511
NFKBIE	-0.00124943	0.736584	0.829888	0.00132707	0.764964	0.482108	0.865299
S100A12	-0.00147332	0.739154	0.832129	-0.00753685	0.307258	0.780898	0.539074
MMP8	-0.00131629	0.739841	0.832248	-0.00956224	0.170587	0.409724	0.396688
MAEA	-0.00135512	0.741212	0.833137	0.0029559	0.517766	0.520772	0.703742
DAG1	-0.0013616	0.748047	0.839638	-0.00874002	0.109204	0.347545	0.308538
PROC	-0.000501757	0.74833	0.839638	-0.002897	0.148269	0.0766639	0.36992
ZBTB16	-0.00171699	0.748755	0.839638	-0.000772082	0.900283	0.643736	0.943459
CES2	-0.000956794	0.750327	0.840742	-0.00459186	0.250478	0.748157	0.483719
TMPRSS15	-0.00117929	0.753193	0.843149	-0.0109778	0.0673477	0.104576	0.219327
ILKAP	-0.00129536	0.753829	0.843149	-0.00586111	0.141292	0.176592	0.363605
NTRK2	0.000524992	0.754242	0.843149	0.000396858	0.855268	0.505995	0.916491
BCL2L11	0.00130644	0.755199	0.843561	0.00485299	0.279904	0.283703	0.513739
NPTX1	-0.000706693	0.755918	0.843706	8.62e-05	0.981223	0.413445	0.989287
CLIP2	-0.00362392	0.7569	0.844144	-0.00539308	0.634102	0.287288	0.77848
COL4A1	0.000628117	0.760785	0.84756	0.000499171	0.86731	0.00785537	0.92446
NPTN	-0.00147738	0.761147	0.84756	-0.00037712	0.944809	0.916865	0.974861
PSIP1	0.00126032	0.762959	0.848918	0.00429804	0.431014	0.414178	0.639568
WIF1	-0.000626113	0.765464	0.850942	-0.00221532	0.412565	0.0701262	0.622194
CLEC11A	-0.000744671	0.766404	0.850942	-0.000810322	0.8009	0.0938486	0.883751
GSAP	-0.00113634	0.766762	0.850942	-0.00649942	0.118348	0.468231	0.325622
ACTN4	0.000654052	0.767335	0.850942	0.00388483	0.126682	0.551519	0.342159
SNX9	-0.00173045	0.767749	0.850942	-0.00316959	0.628642	0.870676	0.775686
CEP164	-0.000856614	0.768532	0.85115	0.00233482	0.446189	0.892729	0.648361
CD33	-0.00120155	0.770802	0.853006	-0.000150025	0.980491	0.90463	0.989287
PRTN3	-0.000758269	0.77224	0.853774	-0.00248246	0.54417	0.654833	0.722903
CEP85	-0.00162666	0.773738	0.853774	-0.00398021	0.47699	0.908993	0.680357
IL12A_IL12B	0.00149687	0.774101	0.853774	0.0010946	0.890758	0.0241049	0.937238
TEK	0.000413247	0.774574	0.853774	0.00298904	0.163477	0.599637	0.390211
NINJ1	-0.000940736	0.77496	0.853774	0.0011317	0.754836	0.586422	0.862
MTPN	0.000457761	0.775474	0.853774	-0.000369268	0.880007	0.450804	0.931251
ARTN	-0.00100449	0.77567	0.853774	-0.0119547	0.00707763	0.0426083	0.0402922
ARHGAP25	-0.00143945	0.778248	0.855946	-0.00399107	0.448224	0.887316	0.650034
SRP14	-0.0011815	0.778839	0.855946	-0.0008994	0.852185	0.773755	0.914297
PPM1A	0.00074377	0.78155	0.858267	0.00453149	0.195824	0.715718	0.427684
SCARF1	-0.000825137	0.785296	0.860698	-0.00601522	0.137616	0.476536	0.357899
SERPINA9	-0.00128073	0.785411	0.860698	0.000259544	0.967601	0.642201	0.983718
SERPINB9	-0.00110348	0.785653	0.860698	-0.005294	0.170533	0.341075	0.396688
FAP	0.000449121	0.786168	0.860698	0.00153748	0.524539	0.849751	0.710977
DUSP3	-0.00131816	0.787469	0.861464	-3.13e-05	0.995364	0.139938	0.99604
WARS	-0.00087565	0.789044	0.861931	-0.00362832	0.378375	0.561659	0.589396
DARS1	-0.00218185	0.7891	0.861931	-0.00416726	0.638196	0.597871	0.78077
TFF3	-0.0010844	0.792172	0.863971	-0.000387842	0.960098	0.0469708	0.982799
ADAMTS8	0.000685818	0.792576	0.863971	0.00545027	0.190022	0.614852	0.423166
ADAMTS15	0.00106975	0.792778	0.863971	0.0124318	0.0639355	0.063657	0.210364
PRKAB1	-0.000882512	0.794214	0.864029	-0.00579207	0.155379	0.429706	0.3831
AKR1C4	0.000842258	0.794254	0.864029	0.00432721	0.254831	0.774656	0.489697
PDCD1	0.000615524	0.795146	0.864029	0.0041224	0.293	0.777937	0.529608
ISLR2	-0.000699539	0.795245	0.864029	0.0015478	0.638619	0.602735	0.78077
PSME2	-0.000684811	0.796811	0.865075	0.00303862	0.363474	0.0207359	0.580927
ING1	0.000733001	0.80443	0.872685	-0.00476621	0.229359	0.750459	0.463759
APLP1	0.000875728	0.807827	0.8754	0.00595013	0.140044	0.546867	0.362277
CALB2	0.000366395	0.809018	0.8754	0.00523794	0.0391749	0.0414572	0.151751
HYAL1	-0.000355387	0.809026	0.8754	-9.1e-05	0.964448	0.511257	0.983718
ATP6V1D	0.000546678	0.809378	0.8754	0.00170141	0.544785	0.747467	0.722903
AGR3	-0.000812265	0.816285	0.880461	-0.000797223	0.808539	0.935644	0.890179
APRT	-0.00158667	0.816451	0.880461	-0.00062877	0.931907	0.496593	0.968079
PFDN2	-0.00102904	0.816498	0.880461	0.0119901	0.155895	0.525866	0.3831
NPPB	0.00232359	0.816783	0.880461	0.0148822	0.179155	0.735446	0.408366
APOM	-0.000432013	0.817132	0.880461	0.00124506	0.680315	0.284456	0.81087
RNASE3	0.00126022	0.819423	0.881663	-0.0109667	0.209903	0.126288	0.438608
TRIAP1	-0.00124614	0.819737	0.881663	-0.00395875	0.537503	0.305718	0.720587
GFER	0.00115231	0.820094	0.881663	0.00259816	0.587193	0.138696	0.756873
FCAR	-0.000569972	0.821998	0.883046	0.000346767	0.928968	0.934653	0.96639
PVR	0.000582504	0.824047	0.88454	0.00326253	0.426473	0.0935769	0.634751
FIS1	-0.0014211	0.824624	0.88454	-0.00677824	0.378382	0.693942	0.589396
CD109	0.000586482	0.827251	0.886694	0.00239019	0.4607	0.619907	0.663077
IQGAP2	0.00139579	0.828905	0.887803	0.00349517	0.665833	0.875357	0.801395
TNFSF12	-0.000469518	0.830636	0.88898	-0.00269203	0.262482	0.00173571	0.497263
TYMP	0.00115913	0.831246	0.88898	0.00195032	0.764154	0.363549	0.865299
IL11	0.000491218	0.836468	0.893897	0.000854307	0.775142	0.981822	0.871607
PTEN	-0.000396523	0.837955	0.894819	-0.000515816	0.833338	0.0823756	0.901257
ITGB1BP1	0.000874605	0.840242	0.895787	0.00319783	0.672587	0.882557	0.806885
RAB6A	-0.000792575	0.840311	0.895787	-0.0044095	0.424793	0.00879815	0.633883
NUCB2	-0.000652826	0.840739	0.895787	-0.00240151	0.540145	0.52126	0.722155
ITGB7	-0.000587226	0.843114	0.89765	-0.00254865	0.576176	0.512614	0.747911
PON2	0.000352476	0.84942	0.903692	-0.000217849	0.938003	0.913282	0.971668
CALCOCO1	-0.00192228	0.850946	0.904643	-0.00475352	0.65436	0.556857	0.793289
NELL1	0.000504345	0.853236	0.906405	-0.00185365	0.62801	0.782938	0.775686
GRPEL1	-0.000782716	0.857244	0.907776	0.000528307	0.901157	0.449872	0.943459
ADH4	-0.000909789	0.857314	0.907776	-0.00335578	0.620708	0.002391	0.771747
SCRN1	-0.000921351	0.857685	0.907776	0.00369426	0.54232	0.795848	0.722903
SIAE	-0.000714835	0.857762	0.907776	-0.00667734	0.153976	0.315501	0.38157
VEGFC	-0.000625366	0.857793	0.907776	-0.00505832	0.319706	0.367962	0.545316
FABP5	0.000910569	0.85833	0.907776	-0.00283362	0.667698	0.56887	0.802327
CEBPB	-0.000238592	0.862077	0.911066	-0.000500666	0.817802	0.706968	0.895687
LILRB5	-0.000633221	0.863459	0.911854	0.0043251	0.395548	0.364442	0.606765
EDAR	-0.000959553	0.865652	0.913496	-0.00901239	0.27836	0.768289	0.512487
TRAF2	-0.000931841	0.871306	0.918785	0.00435253	0.543983	0.719959	0.722903
KLK12	-0.00101263	0.873177	0.92008	-0.0110575	0.172281	0.619645	0.399366
BRK1	0.000546474	0.873887	0.920151	0.00500843	0.250732	0.141094	0.483719
PARP1	0.000364988	0.875279	0.92094	-0.000157192	0.957348	0.343827	0.980666
HSPB1	-0.00112279	0.876538	0.921588	-0.00194753	0.814924	0.869104	0.895687
FUS	0.000596747	0.877374	0.921789	-0.000742184	0.866337	0.954742	0.924093
NAMPT	-0.000895338	0.878619	0.922124	-0.015066	0.0640239	0.155799	0.210364
VAMP5	0.000342172	0.87898	0.922124	-0.000667479	0.825316	0.653796	0.899159
EPHA10	-0.000498296	0.880391	0.922928	-0.00246627	0.52957	0.476325	0.714507
ERP44	0.000373928	0.884134	0.925399	-0.000783479	0.781504	0.929415	0.873244
C2	-0.000295193	0.884543	0.925399	-0.00294174	0.212553	0.729141	0.441029
IL18	0.00038715	0.884687	0.925399	-0.000777301	0.848294	0.162602	0.911452
PDLIM7	-0.00172996	0.886563	0.926184	-0.00864191	0.517582	0.687605	0.703742
HSP90B1	-0.000606466	0.88673	0.926184	0.000449939	0.94641	0.862028	0.974861
MAP3K5	-0.00134881	0.888057	0.926893	-0.00766359	0.482003	0.717246	0.682877
GSTA1	0.000653097	0.889476	0.927122	3.31e-05	0.996201	0.000296485	0.996201
COL9A1	-0.000445861	0.889571	0.927122	0.00276129	0.545124	0.217798	0.722903
RBKS	-0.000327202	0.890667	0.927589	-5.75e-05	0.987922	0.882971	0.992642
NDUFS6	0.00125018	0.892065	0.92837	-0.00796097	0.308951	0.252073	0.540115
DKK1	0.000532778	0.89768	0.933535	-0.00727961	0.224648	0.626285	0.455485
PNPT1	0.000783157	0.903385	0.938786	-0.0104089	0.275653	0.121279	0.51145
EIF4G1	-0.001166	0.907946	0.942197	-0.00609226	0.58288	0.504695	0.752631
PPP1R9B	-0.00100702	0.907983	0.942197	-0.00403499	0.620753	0.432416	0.771747
RRM2B	0.000594565	0.909319	0.9429	0.000961835	0.875176	0.861357	0.929734
KYNU	0.000346109	0.912517	0.945531	-0.00221466	0.597326	0.376086	0.765243
IVD	0.00032246	0.914435	0.946367	0.00843015	0.0542342	0.148616	0.187043
STX4	-0.000605175	0.914645	0.946367	-0.00749577	0.345533	0.737632	0.56399
KLK8	-0.000234771	0.917944	0.948521	-0.00296528	0.270392	0.385551	0.505466
ABL1	0.000611099	0.918052	0.948521	-0.00320501	0.614756	0.82477	0.771747
AMFR	0.000466051	0.919784	0.949626	-0.00404582	0.451616	0.694064	0.65431
ABHD14B	-0.000575117	0.921924	0.951149	-0.000615121	0.9308	0.739759	0.967611
GLB1	-0.000322457	0.923324	0.951264	-0.00314506	0.458552	0.2019	0.661106
CRACR2A	-0.000823417	0.923363	0.951264	-0.00871861	0.354562	0.714754	0.571023
CCL8	-0.000390857	0.92409	0.951328	-0.0002473	0.968268	0.944276	0.983718
CASP8	0.000637064	0.926644	0.953271	0.00195122	0.795955	0.585175	0.880937
DPY30	-0.000402162	0.927718	0.953692	0.00115267	0.820738	0.473873	0.896236
LY9	0.000156903	0.93077	0.956143	-0.000715734	0.777459	0.886162	0.871607
NPTXR	-0.000180784	0.931753	0.956466	0.00396764	0.142839	0.137472	0.363771
MUC16	0.00116134	0.933071	0.957096	0.0278958	0.170545	0.423472	0.396688
FGF19	0.000360327	0.933703	0.957096	0.00106568	0.866286	0.671142	0.924093
OGFR	0.000246478	0.937444	0.960243	0.00450849	0.130781	0.132588	0.347489
GBP4	0.000198202	0.940231	0.96241	-0.00630775	0.122229	0.207159	0.332572
CKMT1A_CKMT1B	-0.000245566	0.941849	0.963377	-0.000713154	0.876869	0.767332	0.929973
APBB1IP	-0.000237516	0.942565	0.963421	-0.000627092	0.886101	0.768402	0.935011
SULT2A1	0.000235661	0.94451	0.96472	-0.0117176	0.0946357	0.129496	0.278051
GDF2	0.000150787	0.947645	0.967233	-0.00216598	0.543522	0.000891208	0.722903
AMN	0.00013835	0.951005	0.969887	0.00370379	0.235623	0.216098	0.470914
SSB	-0.00018205	0.9516	0.969887	-0.00368603	0.399279	0.223363	0.610133
GLRX	-0.000226598	0.952813	0.970433	-0.00225477	0.701575	0.792173	0.823312
PDGFRB	0.0001234	0.955381	0.972357	0.00401375	0.177597	0.447761	0.407672
CRISP2	0.000176072	0.95762	0.973666	-0.00223624	0.554221	6.12e-06	0.730772
BST2	-0.00011347	0.958491	0.973666	-3.4e-05	0.991811	0.264233	0.994474
LTBP3	0.000181864	0.958708	0.973666	0.00148615	0.790736	0.940662	0.878255
IDS	4.09e-05	0.965561	0.979296	-0.00140157	0.351016	0.560845	0.566553
LSM1	-0.000215709	0.965619	0.979296	0.000955969	0.882047	0.942009	0.93207
PRDX5	0.000325396	0.966822	0.979822	-0.00580801	0.510385	0.35427	0.702844
TBC1D5	0.000317035	0.968114	0.980438	-0.00796165	0.405538	0.600208	0.614257
IL1RN	9.98e-05	0.970212	0.981526	0.00536725	0.238686	0.0405902	0.471827
RAB6B	0.000158249	0.970704	0.981526	0.00513412	0.43289	0.811712	0.640046
MNDA	0.000141764	0.971244	0.981526	-0.00817123	0.182327	0.558369	0.411005
CNPY2	-7.07e-05	0.972357	0.981957	-0.00172132	0.532492	0.918359	0.716924
EGLN1	8.39e-05	0.974207	0.982157	-0.00157588	0.749154	0.996123	0.85819
CELA3A	0.000117499	0.974544	0.982157	0.00100108	0.831017	0.117564	0.901257
CHRDL2	9.67e-05	0.974613	0.982157	0.00636617	0.179815	0.0841198	0.408366
PRCP	-5.16e-05	0.975775	0.982637	-0.00285924	0.292292	0.0217836	0.529608
HPGDS	-0.000100523	0.978475	0.984664	-0.00112094	0.770431	0.117666	0.869676
TXNDC5	-0.000131341	0.980974	0.986485	-0.00247985	0.647321	0.834353	0.789442
HMOX2	-8.04e-05	0.982491	0.987317	-0.00220597	0.525025	0.819812	0.710982
TIGAR	6.55e-05	0.984242	0.988195	0.00251431	0.568914	0.496811	0.741755
NDRG1	-8.04e-05	0.984745	0.988195	-0.0016158	0.754409	0.705655	0.862
FCGR2A	-4.06e-05	0.990434	0.993208	0.00322479	0.528363	0.782785	0.713532
LXN	-2.86e-05	0.992405	0.994489	0.00583861	0.230876	0.771909	0.466186
KLK13	1.8e-05	0.996258	0.997328	-0.002049	0.707985	0.988358	0.827106
ENPP2	-7.58e-06	0.996632	0.997328	-0.00277487	0.372755	7.68e-05	0.589396
NRP2	-3.49e-06	0.99876	0.99876	0.00530185	0.086005	0.192094	0.262642
