# Supplementary material for: Healthy Aging Metabolomic and Proteomic Signatures Across Multiple Physiological Compartments
Source: Aging Cell. 2025 Feb 14;24(6):e70014. doi: 10.1111/acel.70014 (PMC12151885; doi:10.1111/acel.70014)
Supplement: Supplementary file 8 — Table S3. [file ACEL-24-e70014-s005.xlsx]

## Sheet: Sheet1
Table S3	Common Age Associated Proteins between visits and/or cohorts a. 340 common age-associated proteins in the cross-sectional analysis at baseline and in the 2 year followup in plasma from the Genetic and Epigenetic Study of Aging Laboratory Testing (GESTALT, age-range 22-92 years). b. Common proteins at baseline from GESTALT in plasma using proximity extension assay and from previously reported age-…
a.	Protein	beta (baseline)	beta (2 year)		b.	Common	Age
	RET	-0.0279459	-0.0354379			GDF15	GDF15
	CTSV	-0.0221907	-0.0255528			EDA2R	SOST
	CR2	-0.017094	-0.0115603			CTSV	CHRDL1
	OBP2B	-0.0162432	-0.0207891			RET	EFEMP1
	TNFSF11	-0.0159593	-0.0179072			SCARF2	MMP12
	PROK1	-0.015643	-0.0114438			IGFBP2	CTSV
	DSG4	-0.0132085	-0.0149665			TNFRSF10B	FSTL3
	MSTN	-0.0117977	-0.0107105			CHRDL1	CAPG
	CDON	-0.0115444	-0.0111238			RSPO3	TNFRSF1A
	FABP9	-0.0115352	-0.0179805			FSTL3	TIMP1
	UMOD	-0.0107187	-0.014088			CXCL9	NBL1
	SOD2	-0.0106261	-0.00854212			SCARB2	CCDC80
	ENPP5	-0.0104687	-0.0134231			LAYN	CST3
	TNXB	-0.0104252	-0.00654281			EFEMP1	CHIT1
	CDHR1	-0.010358	-0.00839293			TNFRSF11B	IGFBP2
	LRRN1	-0.0101498	-0.0107155			DCN	RET
	FASLG	-0.00992991	-0.00727606			PGF	IL18BP
	KIT	-0.00977432	-0.00717179			COLEC12	PPY
	MEGF10	-0.00973273	-0.00825638			IL17D	IGFBP6
	MPHOSPH8	-0.00953531	-0.0165698			ADM	DSC2
	LPO	-0.00917787	-0.0108502			CGA	SMOC1
	CNDP1	-0.00915956	-0.0171828			CCDC80	LAYN
	CD1C	-0.00850668	-0.00626591			GFAP	CCL18
	CD8A	-0.00735998	-0.0116551			FGF5	DKK3
	IGFBP3	-0.00732819	-0.00661518			ACVRL1	SPON1
	DPEP1	-0.00711345	-0.00998506			MMP12	CDON
	LYPD3	-0.00687673	-0.00727925			KLK4	REG4
	ADAMTS13	-0.00684736	-0.0093215			CDON	TNFRSF1B
	RRM2	-0.00669816	-0.00724871			JAM2	HAVCR2
	LAMP2	-0.00658961	-0.00699704			MSR1	FAS
	BOC	-0.00648562	-0.00473614			TGFBR2	DKK4
	ASAH2	-0.00643229	-0.0102873			IGFBP4	DCTPP1
	EGFR	-0.00610812	-0.00621358			TNFRSF19	TFF2
	DSG3	-0.00605724	-0.00767886			CCL27	NOTCH3
	THOP1	-0.00597785	-0.00629384			CDH2	MMP7
	KDR	-0.00588677	-0.00782024			PLAUR	CXCL10
	MEGF9	-0.00570016	-0.00820149			F3	TFPI
	TREML2	-0.0056597	-0.00706095			SMOC1	PLAUR
	SIT1	-0.00549522	-0.00836262			MMP7	CCL11
	DNER	-0.00518999	-0.00509024			IGFBP7	CXCL9
	SEMA4D	-0.00501327	-0.00570085			NOTCH3	LGALS9
	CRLF1	-0.00485128	-0.00740189			CTSB	CST5
	CBLN4	-0.00460054	-0.00544265			CHI3L1	PLAT
	METAP1	-0.00430595	0.00727195			DKK3	CTSB
	PEAR1	-0.00387372	-0.00472845			NBL1	EFNA4
	IL1R2	-0.00332345	-0.00522486			TNFRSF1A	RSPO3
	BSG	0.00257104	0.0029726			SFRP1	TNFRSF19
	FGFR2	0.00306368	0.00368566			CD59	CA3
	IFNGR1	0.00324111	0.00454982			EGFR	PLXNB2
	MATN2	0.00367365	0.00648231			CXCL10	REG1A
	ITGA5	0.00384962	0.00535307			CST3	COL18A1
	IGF1R	0.00390455	0.00452799			CCL18	CCL3
	PLAU	0.00394969	0.00560965			SOST	LGALS3
	CD99	0.00398098	0.00528958			REG4	IL5RA
	TNFRSF21	0.0039998	0.00702488			SPON1	GFRA1
	CD83	0.00415168	0.0065695			IGFBP6	LILRB2
	VAT1	0.00416769	0.00642233			KIT	CXCL16
	ITGB2	0.0041993	0.00657785			LGALS9	ADAMTS13
	LY96	0.0042309	0.00484095			PLAT	CD59
	SLITRK6	0.00424171	0.0082921			TIMP1	EGFR
	RTBDN	0.00431708	0.0106153			GFRA3	JAM2
	EPHB4	0.00436966	0.00548297			LTBR	RARRES2
	EPS8L2	0.00437413	0.00535849			EFNA4	IL15RA
	CLEC1A	0.00439624	0.00828853			CAPG	CCL14
	CD200	0.00440397	0.0054085			CTSF	SFRP1
	ALCAM	0.00443411	0.00353181			TNFRSF10A	STC1
	VCAM1	0.00449216	0.00513871			CCL25	RELT
	CX3CL1	0.00466326	0.00635768			ULBP2	CCL7
	PCDH1	0.00471298	0.00388477			CA9	ALCAM
	CXCL16	0.00473963	0.00510613			IL1RL2	LRP1
	GDNF	0.00490258	0.00750445			CDH1	CD55
	PLXNB2	0.00491974	0.00586081			CCL11	CCL15
	ITGAV	0.00493409	0.00691543			FST	BOC
	KLK6	0.00494827	0.00508021			LGALS3	PLAU
	DLL1	0.00505088	0.0063043			KLK11	LAG3
	CLEC14A	0.00506826	0.00902214			ADAMTS13	CNDP1
	SMAD5	0.00513226	0.00706582			CLC	CTSF
	C1QA	0.0054329	0.00476456			CTSZ	IGFBP7
	MATN3	0.0054622	0.0067521			IGFBP1	DLL1
	BCAM	0.00552764	0.009078			IL4R	CHI3L1
	CLEC10A	0.00562495	0.00714998			FASLG	IL16
	ANGPTL2	0.00565529	0.0068487			TNFRSF9	EPHA1
	CD300C	0.00565937	0.00654594			PPY	AGRP
	LEPR	0.00578668	0.0081899			DKK4	TNFRSF9
	COL18A1	0.00579355	0.00485678			ANGPTL3	SPP1
	CGREF1	0.00580399	0.00818377			ACAN	IL1R2
	PDGFRA	0.00595343	0.00620258			TNFRSF1B	MB
	PTGDS	0.00607253	0.00841334			CST5	CTSZ
	GFRA1	0.00609753	0.00647193			IL18BP	CCL23
	ESM1	0.00621201	0.00967962			DSC2	ADM
	IL10RB	0.0062399	0.0055877			IL16	IFNGR1
	TFPI2	0.00627904	0.00726248			MSLN	GNLY
	THBD	0.00630746	0.00742275			ADGRE2	IL1RL2
	ST6GAL1	0.00640685	0.00468609			TFF1	TNFRSF21
	ANGPT2	0.00644634	0.0089073			TNFRSF4	CDH1
	PTPRF	0.00649493	0.00699205			SORCS2	BCAN
	MILR1	0.00651826	0.0114298			PROK1	BCAM
	POLR2F	0.00656161	0.00651607			COL18A1	CCL27
	SCG2	0.00662912	0.0106316			TNFRSF12A	CD200
	DRAXIN	0.00664397	0.0126569			IL10RB	REN
	NECTIN2	0.0066759	0.00568771			CNTN2	F3
	CD300LG	0.00679572	0.0106464			CD27	IFNG
	BMP4	0.0068044	0.010877			DCTPP1	IL10RB
	CTSL	0.00683595	0.00524134			HAVCR2	EDA2R
	STC1	0.00688837	0.0093677			MSTN	IGFBP3
	ADGRE5	0.00705616	0.00818421			IGFBP3	DCN
	NCS1	0.00709889	0.0060734			TFF2	KLK6
	SCGN	0.0071312	0.0128183			CCL3	ESM1
	AMBP	0.00715611	0.00820388			LGALS4	CD83
	FOLR2	0.00717478	0.00989584			C1QA	CNTN2
	AOC3	0.00724091	0.0101315			CCL2	ESAM
	CRIM1	0.00724498	0.00565252			LILRB2	CLEC7A
	TNC	0.0072457	0.0140407			EPHA1	MATN2
	CALB1	0.00731878	0.0113117			FAS	CA6
	LTA4H	0.00732951	0.0154346			FLT3LG	LPO
	LTBR	0.00734933	0.00750501			PLXNB2	ADGRE2
	IL15RA	0.00737597	0.0103076			MB	KDR
	XCL1	0.00740396	0.010521			ALCAM	LCN2
	FAS	0.00741179	0.0064713			CHIT1	CD27
	LRP1	0.007474	0.00998745			ITGAV	ASGR1
	HSPG2	0.00748216	0.00859094			TNFSF11	AFP
	ADGRE2	0.00750955	0.00790826			REG1A	CD4
	EFNA1	0.00754338	0.0065665			BOC	RGMB
	ISM1	0.00756341	0.0113543			SOD2	CSF1
	FGF23	0.00761081	0.0141418			GFRA1	SIGLEC1
	TMPRSS5	0.00772984	0.0108786			TNFRSF14	MSTN
	BTN2A1	0.0077726	0.00879333			LRP1	ACAN
	IL18BP	0.0077785	0.00875205			CD200R1	MATN3
	ITM2A	0.00780072	0.0105045			CCL23	CD300C
	EBI3_IL27	0.00780313	0.00710863			CD70	CD70
	SIRPB1	0.00785056	0.00808302			LTA4H	LEPR
	IDI2	0.00789031	0.00905215			PLA2G10	XCL1
	CLMP	0.00792788	0.00832261			NTF3	TNFRSF13B
	CD79B	0.00795368	0.0104203			LEPR	KLK11
	KLK11	0.00795606	0.00719891			CA3	KIT
	CTSZ	0.00799093	0.00647738			CNDP1	ANGPT2
	PRSS8	0.0080031	0.00778629			LYPD3	GDNF
	DCTPP1	0.00801236	0.00786817			SIGLEC1	PGF
	CD59	0.00804839	0.00801429			CRLF1	VCAM1
	SIGLEC1	0.00806224	0.00802841			EPHB4	CDH2
	FLT3LG	0.00811703	0.0138526			LAG3	LGALS4
	LGALS3	0.00815008	0.00727965			RGMB	CA2
	ACAN	0.00815313	0.0106009			LTA	TNFRSF10B
	THY1	0.00816618	0.010771			IL17RB	CX3CL1
	MCAM	0.00818786	0.0110224			CSF1	GFAP
	ROR1	0.00822254	0.00902713			PDGFRA	TFF1
	C4BPB	0.00837076	0.0100278			SPP1	PLA2G10
	LAG3	0.00842776	0.0114588			ASGR1	IL4R
	TNFRSF4	0.00849094	0.00958417			FABP1	LTA4H
	TNFSF13	0.00855369	0.0102923			AGRP	ASAH2
	ADGRB3	0.00857199	0.00907532			KLK6	TNFRSF6B
	LILRB2	0.0085799	0.0103208			GH1	CCL16
	TAFA5	0.00861824	0.0129067			CXCL16	FABP1
	NOS1	0.008657	0.0142873			AGR2	TGFB1
	TIMP1	0.00873589	0.00808603			CCL13	PDGFRA
	CA3	0.00878971	0.0108943			GP1BA	CCL2
	CSTB	0.00880451	0.0102557			ESM1	FLT3LG
	TNFRSF1B	0.00880736	0.0106997			RELT	CCL25
	CD70	0.00886583	0.0111274			GNLY	ERBB3
	VWF	0.00896023	0.01112			BSG	IGF1R
	DTX3	0.00896908	0.0105301			MATN3	LTA
	CDH1	0.00903921	0.00616576			KDR
	GPR37	0.00904566	0.0125508			CD200
	CCL2	0.00913504	0.0114428			LCN2
	FAM3C	0.00915164	0.00946318			TNFRSF6B
	SCARA5	0.00915826	0.0100441			BCAM
	COL6A3	0.00921771	0.0106686			CA6
	ITGB5	0.00924409	0.0128526			RARRES2
	JAM2	0.00930408	0.0108627			IGF1R
	HAVCR2	0.00935545	0.0137107			IFNGR1
	LRP11	0.00937149	0.0104283			LPO
	TNFRSF12A	0.00942867	0.0153617			STC1
	CLEC5A	0.00945604	0.00677165			AMIGO2
	CD27	0.00947842	0.0128355			CD4
	CKAP4	0.00948427	0.00878169			DLL1
	MYOC	0.00950249	0.0114764			CD300C
	IL32	0.00952757	0.0123497			ANXA5
	AGRN	0.00961828	0.00920299			PIGR
	PRELP	0.00963437	0.00969539			VCAM1
	IL4R	0.00965332	0.00771818			TNC
	REG1B	0.00971076	0.00932548			ESAM
	TPSAB1	0.00980073	0.00933444			BCAN
	IL17RB	0.00980326	0.0123156			TFPI
	GFRA3	0.00983393	0.00950177			IL1R2
	LGALS1	0.00988539	0.00803095			IL15RA
	PLAUR	0.00989138	0.00865193			CDH6
	COMP	0.00989567	0.0135608			SPOCK1
	PHOSPHO1	0.00989822	0.0103481			ANGPT2
	RBP2	0.0100261	0.0122686			IFNG
	SERPINA11	0.0101046	0.0125144			TNFRSF21
	EFNA4	0.010115	0.00847249			KRT18
	ANGPTL3	0.0101298	0.0150537			CCL14
	MERTK	0.0101407	0.00830602			FGF23
	CCL11	0.0101829	0.00992345			CLEC7A
	TNFRSF9	0.0102374	0.00979718			METAP1
	NBL1	0.0102531	0.0134071			VWF
	CLSTN2	0.0102578	0.0147894			CD55
	KRT18	0.0103089	0.0167326			ERBB3
	CD276	0.0103466	0.0138496			PLAU
	TNFRSF10A	0.0103557	0.0101217			CA1
	MB	0.0103603	0.0140955			IL5RA
	LGALS9	0.010366	0.0115218			CNTN5
	GUCA2A	0.0103958	0.0126883			CCL7
	REG1A	0.010422	0.00998928			RGMA
	DKK4	0.010556	0.00817763			AFP
	F3	0.0106699	0.0134563			ASAH2
	PILRA	0.0107882	0.0137156			CRTAM
	LPL	0.0107933	0.0142777			CCL15
	FOLR1	0.0108641	0.014411			IL12RB1
	TNFRSF1A	0.0108766	0.0104733			CD83
	CST3	0.0108994	0.0110865			REN
	ACVRL1	0.0109236	0.00819049			CCL16
	SPP1	0.0109332	0.0158086			TGFB1
	CA9	0.0109525	0.0125095			LGMN
	DKK3	0.0109664	0.0127612			XCL1
	FBP1	0.0110282	0.0178712			ICAM1
	IGFBP6	0.0110844	0.0118383			CX3CL1
	FABP6	0.0111339	0.0112975			TNFRSF13B
	PGF	0.0111587	0.0111766			IL2RA
	IGFBP7	0.0111967	0.0135873			CA2
	ADAM22	0.0113743	0.0140964			MATN2
	DSC2	0.0114348	0.0117888			GDNF
	PIK3IP1	0.0114772	0.0157089			FGFR2
	CD302	0.0115057	0.0134529			LEP
	PLA2G10	0.0115744	0.0112762			NID2
	CNTN2	0.0116292	0.0117619			CTSS
	CHGB	0.011779	0.0181721			NTRK3
	SPON1	0.0119485	0.0117383			ENG
	CRIP2	0.011955	0.00894436			HGF
	CRTAC1	0.0119557	0.0147977			AZU1
	FCRL6	0.0120089	0.0159028			TNFRSF8
	SORCS2	0.0121168	0.0161332			FCRL3
	LGALS4	0.0121169	0.00933698			CD93
	IL6	0.0121592	0.019929			CST6
	DCBLD2	0.0122298	0.0115138			LBP
	MOG	0.0123001	0.0154112			MDK
	ULBP2	0.0123017	0.0158618			FLRT2
	KITLG	0.0123436	0.0172255			WFIKKN1
	FGF5	0.012398	0.0121465			SIGLEC7
	IL1RL2	0.0124158	0.0159552			MMP10
	NPDC1	0.0124333	0.01336			GZMA
	NOTCH3	0.0124624	0.0150315			DKKL1
	IL17D	0.0125573	0.0145167			ERBB4
	TNFRSF19	0.0126722	0.0121774			FCGR2B
	CTSF	0.0127106	0.00980228			ARSB
	SMOC1	0.0129409	0.0141195			ANGPTL4
	CD74	0.0130233	0.0122297			NCAM1
	CCL25	0.0130487	0.013163			IL1RAP
	LILRB4	0.0132348	0.0166375			S100A4
	CDHR2	0.0133036	0.0145453			SFTPD
	COLEC12	0.013311	0.0142337			TGFBI
	SCGB1A1	0.0134062	0.0171805			DNAJB1
	SOST	0.0134545	0.01317			STIP1
	MMP7	0.0134761	0.00977183			CDH15
	CST5	0.0136884	0.0186606			SIGLEC6
	VWC2	0.0137015	0.0113908			IL1R1
	ADM	0.0137073	0.0164591			VTA1
	CCN3	0.013875	0.0155378			CD48
	TGFBR2	0.013992	0.0163903			MMP3
	REG4	0.0140996	0.0108297			NAAA
	IGFBPL1	0.0141142	0.01174			MEPE
	SPINK4	0.0141824	0.0173271			F9
	PILRB	0.0142104	0.0184985			MIF
	ITIH3	0.0142851	0.0140458			ICAM2
	CDH2	0.0142869	0.0158231			FCN2
	MSLN	0.0143536	0.0220503			SPARCL1
	CD300E	0.0143733	0.0150558			NCR1
	TNFRSF11B	0.014405	0.014348			CXCL11
	SFRP1	0.0145732	0.0152131			PLA2G2A
	LGALS7_LGALS7B	0.0145842	0.00825602			CD163
	LY6D	0.0146566	0.0101041			CD177
	ADAMTS16	0.0147359	0.0162204			ANG
	ADGRG1	0.0148579	0.0159678			IL1RL1
	DCN	0.0153974	0.0175576			PAPPA
	RSPO1	0.0155176	0.0147668			OMD
	SPON2	0.0155514	0.0134784			NRP1
	PLAT	0.0157291	0.0125066			IL7R
	LEFTY2	0.0157506	0.0155385			FRZB
	TIMP4	0.0158127	0.017557			SIRT2
	SCARB2	0.015945	0.0149189			PRSS2
	FUT3_FUT5	0.0159615	0.0153337			CD22
	CLC	0.0160506	0.0138955			PCSK9
	TNFRSF10B	0.0161104	0.0137971			TYRO3
	CD300LF	0.0161123	0.0130251			ARSA
	FSTL3	0.0162083	0.0162146			PGLYRP1
	LAMP3	0.0162731	0.0164018			CCL26
	DLK1	0.0164126	0.0198653			SPARC
	HNMT	0.0164773	0.0175226			GPC5
	FABP4	0.0165813	0.020423			CHL1
	KRT19	0.0168764	0.0133236			IL24
	VSIG4	0.0169782	0.0188481			CCL24
	HSPB6	0.0172027	0.0177092			HTRA2
	LAIR1	0.0173228	0.0167653			ENTPD5
	CAPG	0.0174588	0.0131164			DDR1
	WNT9A	0.0175409	0.0184068			SIRPA
	TFF1	0.017581	0.0228142			NSFL1C
	MSR1	0.0175838	0.018337			SPINT2
	SCARF2	0.0177378	0.0215461			CCL22
	LAYN	0.0177951	0.0229289			ECE1
	CXCL14	0.0178849	0.0159757			FETUB
	RSPO3	0.0179865	0.0202278			DDC
	CCL18	0.0180314	0.014956			SOD1
	IGFBP4	0.0180804	0.0168606			CTSD
	EFEMP1	0.0180807	0.0227193			LRPAP1
	CHRDL1	0.0185604	0.0215986			PSMA1
	AGR2	0.0186568	0.0372013			APP
	GFAP	0.0187656	0.023565			NID1
	MEP1B	0.019513	0.0219666			CDC37
	ALPP	0.019605	0.0195156			PARK7
	CCN5	0.0197762	0.0195047			CCL19
	OGN	0.0198273	0.0208198			L1CAM
	CXCL10	0.0201675	0.0207159			CCL20
	TSPAN1	0.0204074	0.0181428			GP6
	CTSB	0.0204387	0.0199307			CTSC
	CHI3L1	0.0214294	0.0186405			CCL28
	MMP12	0.0216667	0.0200965			IL6ST
	PPY	0.021669	0.0245369			SLAMF7
	CCDC80	0.0224108	0.0186694			JUN
	WFDC2	0.0236811	0.0252712			IFNGR2
	ACTA2	0.0240386	0.0247401			IL1A
	LTBP2	0.0247238	0.0293247			IL7
	CCL27	0.0250926	0.0326615			CDH3
	CDCP1	0.0254565	0.0271482			CDNF
	NTproBNP	0.0272581	0.0245643			RASA1
	HAVCR1	0.0275318	0.0189392			TNFRSF13C
	IGFBP1	0.0275624	0.0280235			FLT3
	SNCG	0.0276116	0.0269172			GPNMB
	TREM2	0.0279932	0.0286297			IL34
	KLK4	0.029823	0.0322232			CNTN1
	GDF15	0.0304295	0.0302314			RETN
	NEFL	0.0313785	0.0312551			EPHB6
	CGA	0.0316607	0.0269722			CLEC1B
	PSG1	0.0318178	0.036623			GFRA2
	FGF21	0.0326844	0.0230364			AREG
	EDA2R	0.0331495	0.0404538			AK1
	IGFBP2	0.0343149	0.0361517			GCG
	CXCL9	0.0348172	0.0280623			IL19
	MLN	0.0351692	0.0207656			TSLP
	CXCL17	0.0377853	0.0400834			MPO
	CHIT1	0.0395316	0.0576698			LGALS8
						IL5
						MMP9
						BTC
						FCGR3B
						NXPH1
						P4HB
						THBS4
						ENPP7
						LILRB1
						ENO1
						HSPA1A
						TGFBR3
						IL18RAP
						PRKCQ
						PSME1
						BST1
						MMP1
						PEBP1
						IL4
						CD244
						HK2
						EREG
						PPIB
						EIF5A
						TIMP3
						CASP2
						EPO
						CD274
						F7
						CPE
						AIF1
						TACSTD2
						BGN
						TIE1
						CA4
						PDGFA
						DCTN2
						SMPDL3A
						CD84
						CNTN4
						METAP2
						LDLR
						SPINT1
						CASP3
						GZMB
						LIFR
						CD209
						PLA2G1B
						VEGFA
						NGF
						EGF
						CCL17
						MET
						FGR
						RTN4R
						CXCL3
						CXCL12
						FCER2
						KLK14
						PRL
						HBEGF
						NOTCH1
						IL18R1
						IL6R
						IDUA
						MIA
						ARG1
						IL3RA
						CD40LG
						CST7
						OSM
						TPT1
						DPP7
						IL12B
						SH2D1A
						MFGE8
						OLR1
						YES1
						IL17RA
						PDCD1LG2
						PDGFB
						MAPK9
						CAMKK1
						CD63
						NTF4
						CCL5
						TDGF1
						GZMH
						ICAM3
						DIABLO
						LYN
						CA13
						CXCL13
						PSPN
						GRAP2
						TNFSF14
						IGF2R
						BMP6
						ICOSLG
						PDGFC
						PECAM1
						FGF2
						PPP3R1
						SELE
						IL20
						IL13
						MAPT
						PTPN1
						IL13RA1
						ROBO2
						CCL21
						CSF3
						SELP
						ENO2
						HS6ST1
						IL22RA1
						SEZ6L2
						CXCL6
						DBNL
						IL2
						ACE2
						AGER
						SLAMF6
						SERPINE1
						TP53
						CXCL1
						SIGLEC9
						SRC
						ERBB2
						ICAM5
						PRDX6
						PRSS27
						GSTP1
						CXCL5
						PTPN6
						TNNI3
						CFC1
						CD38
						CD207
						IL1B
						FAM3B
						CASP10
						FLT4
						PRDX1
						NRCAM
						ANGPT1
						WFIKKN2
						MASP1
						CDH5
						MMP13
						ACY1
						ACP5
						IL20RA
						GHRL
						IFNL1
						GSTA3
						IL17F
						IL10
						IL10RA
						BID
						IL17A
						THBS2
						CTF1
						S100A12
						MMP8
						PROC
						TMPRSS15
						NTRK2
						WIF1
						CLEC11A
						CD33
						PRTN3
						TEK
						ARTN
						SCARF1
						FAP
						DUSP3
						TFF3
						ADAMTS15
						ISLR2
						ING1
						NPPB
						APOM
						FCAR
						CD109
						TNFSF12
						IL11
						PTEN
						VEGFC
						FABP5
						CEBPB
						EDAR
						KLK12
						HSPB1
						NAMPT
						EPHA10
						C2
						DKK1
						KYNU
						KLK8
						ABL1
						CCL8
						LY9
						FGF19
						GDF2
						AMN
						PDGFRB
						IDS
						PRDX5
						IL1RN
						HMOX2
						FCGR2A
						KLK13
