# Supplementary material for: Healthy Aging Metabolomic and Proteomic Signatures Across Multiple Physiological Compartments
Source: Aging Cell. 2025 Feb 14;24(6):e70014. doi: 10.1111/acel.70014 (PMC12151885; doi:10.1111/acel.70014)
Supplement: Supplementary file 9 — Table S4. [file ACEL-24-e70014-s016.xlsx]

## Sheet: Sheet1
Table S4	Age-associated SASP proteins from plasma, urine and muscle. (A) Cross-sectional analysis in plasma (Table S1), urine (Table S7) and muscle [3]. (B) Molecular signature from plasma, urine and muscle (Table 2) using the SASPAtlas [20].
A.					B.
	Plasma	Urine	Muscle			Plasma	Urine	Muscle
	AGRN	CTSD	ABCC1			DCN	CTSD	APCS
	ALCAM	FBP1	ABCF1			F3	DCN	ASAH1
	ANPEP	FKBP4	ACADM			GDF15	FKBP4	BCL2L13
	ANXA5	MFAP5	ACTN4			IGFBP2	PPP1R12A	EEF1B2
	AOC3	MMP3	ACTR3			IGFBP7	VCAM1	FBL
	BLMH	MTPN	ADD3			ITGAV		FBLN5
	BSG	PVR	ADSL			LTBP2		FLNC
	CAPG	SERPINB1	AHNAK			MFGE8		GGCT
	CD46	SERPINB9	AIMP1			NEFL		GLRX3
	CD59		AK1			PCDH1		HNRNPA3
	CDH2		AKAP12			PLAT		HNRNPU
	CDH6		AKR1A1			SCARB2		HSPB1
	CKAP4		ALDH1A2			SOD2		LRRC47
	COL18A1		ANP32A					NCL
	COL6A3		ANP32B					NPM1
	COMP		ANXA1					PRPF19
	CRIP2		ANXA11					PSAP
	CST3		ANXA2					SCARB2
	CSTB		ANXA3					SORD
	CTSB		ANXA7					SRSF3
	CTSL		AOC3					SSB
	CTSZ		AP2A2					TPP1
	CXCL8		APCS					XRCC6
	DCN		APEH
	DCTPP1		APEX1
	EFEMP1		API5
	EPS8L2		ARCN1
	F3		ARHGDIA
	FAM3C		ARL6IP5
	FBP1		ARL8B
	GALNT2		ARPC1B
	GDF15		ARPC2
	GFRA1		ARPC3
	HNMT		ARPC4
	HSPG2		ARPC5L
	ICAM1		ASAH1
	IGFBP2		ASL
	IGFBP3		ATL3
	IGFBP4		ATP1A1
	IGFBP6		ATP2B4
	IGFBP7		ATP5A1
	ITGA5		ATP5B
	ITGAV		ATP5C1
	ITGB1		ATP5F1
	ITIH3		ATP5O
	KRT19		ATP6V0D1
	LAMP2		BCL2L13
	LGALS1		BDH2
	LGALS3		BGN
	LRP1		BLMH
	LTA4H		C7
	LTBP2		CALD1
	NEFL		CALR
	PCDH1		CALU
	PLAT		CAP1
	PLAU		CAPG
	PLAUR		CAPNS1
	PRELP		CARS
	PTGDS		CARS2
	PTPRF		CBR1
	RARRES2		CBX3
	RNASET2		CC2D1B
	RRM2		CD109
	SCARB2		CD44
	SEMA7A		CD81
	SERPINB8		CD9
	SIRPB1		CDH13
	SLC39A14		CDK16
	SMPD1		CDS2
	SOD2		CES2
	SORD		CFH
	SPOCK1		CFHR2
	SPON1		CFI
	STC1		CFL1
	TFPI2		CHD4
	TGFB1		CHID1
	TGM2		CHORDC1
	THY1		CKAP4
	TIMP1		CKB
	TINAGL1		CLIC1
	TNC		CLIC5
	VAT1		CLPX
	VCAM1		CLTA
	VCAN		CLTC
	VIM		CLUH
			CNN3
			COL12A1
			COL15A1
			COL18A1
			COL1A1
			COL1A2
			COL3A1
			COL4A1
			COL4A2
			COL6A1
			COL6A2
			COL6A3
			COMP
			COPE
			COPG1
			CORO1B
			CORO1C
			CPNE1
			CRIP2
			CSE1L
			CSRP1
			CSTB
			CTNNB1
			CTSB
			CTSZ
			CYB5R3
			DAG1
			DARS2
			DBN1
			DCN
			DDAH2
			DDX39B
			DECR1
			DIP2B
			DNAJC8
			DPYSL2
			DSTN
			DUSP3
			EEF1A1
			EEF1B2
			EEF1D
			EEF1G
			EHD4
			EIF3A
			EIF3B
			EIF3C
			EIF4A2
			EIF4G1
			EIF4H
			ELAVL1
			ENO3
			EPM2AIP1
			ERAP1
			ERGIC1
			ERH
			ESYT1
			ESYT2
			FAM129A
			FAM49B
			FASN
			FBL
			FBLN1
			FBLN5
			FBN1
			FERMT2
			FH
			FKBP3
			FKBP4
			FLNA
			FLNB
			FLNC
			FUBP1
			FUS
			GANAB
			GAPDH
			GDI1
			GDI2
			GFPT1
			GGCT
			GGH
			GLIPR2
			GLOD4
			GLRX3
			GNAI2
			GNB2
			GOT1
			GPI
			GPX3
			GRB2
			GRHPR
			H2AFY
			HDGF
			HEXA
			HEXB
			HINT1
			HMGB1
			HNRNPA1
			HNRNPA2B1
			HNRNPA3
			HNRNPAB
			HNRNPC
			HNRNPD
			HNRNPDL
			HNRNPF
			HNRNPH1
			HNRNPH3
			HNRNPK
			HNRNPL
			HNRNPR
			HNRNPU
			HP
			HSPA8
			HSPB1
			HSPD1
			HSPE1
			HUWE1
			ICAM1
			IDH1
			IL18
			ILF3
			ILK
			IMMT
			IMPA1
			IMPDH2
			IQGAP1
			ISOC1
			ITGAV
			ITGB1
			ITSN2
			KANK2
			KHSRP
			KLC1
			KPNA1
			LAMA5
			LAMB1
			LAMB2
			LAMC1
			LAMP1
			LAMTOR1
			LAMTOR2
			LARP7
			LARS
			LASP1
			LGALS3
			LIMA1
			LMNA
			LMNB1
			LMNB2
			LNPEP
			LPP
			LRP1
			LRPPRC
			LRRC47
			LSM3
			LTA4H
			LTBP2
			LUM
			MANF
			MAP1B
			MAPK1
			MAPK14
			MAPRE1
			MARCKS
			MATR3
			MDH1
			MESDC2
			MFAP4
			MFAP5
			MFGE8
			MVP
			MYADM
			MYDGF
			MYH10
			MYH9
			MYL6
			MYLK
			MYOF
			NAA25
			NACA
			NARS
			NCL
			NDRG1
			NEO1
			NES
			NID1
			NME2
			NNMT
			NOL3
			NONO
			NPC2
			NPEPPS
			NPM1
			NR3C1
			NUDT2
			NUP155
			NUP85
			NUP93
			NUTF2
			OPTN
			OTUB1
			P4HB
			PABPN1
			PACSIN2
			PAFAH1B2
			PAIP1
			PARK7
			PARVA
			PCBP1
			PCBP2
			PCNA
			PCOLCE
			PDCD10
			PDCD6IP
			PDIA3
			PDIA4
			PDIA6
			PDXK
			PFDN2
			PFDN4
			PFKFB2
			PFN2
			PGK1
			PGRMC1
			PGRMC2
			PHGDH
			PIN1
			PLEC
			PLIN3
			PLS3
			PON2
			POSTN
			PPIB
			PPIH
			PRKRA
			PRPF19
			PRPF8
			PSMD7
			PTBP1
			PTGES2
			PTGIS
			PTRF
			PYGL
			QARS
			RAB10
			RBM3
			REXO2
			RNASET2
			RNH1
			RPL12
			RPL13
			RPL15
			RPL18
			RPL18A
			RPL19
			RPL21
			RPL4
			RPL5
			RPL6
			RPL7
			RPL7A
			RPN1
			RPS13
			RPS16
			RPS18
			RPS23
			RPS3A
			RRAS
			RRBP1
			RSU1
			RTCB
			S100A11
			S100A16
			SAFB
			SART1
			SCARB2
			SCRN1
			SDCBP
			SEC22B
			SEC31A
			SERBP1
			SERPINB1
			SET
			SF3A1
			SF3B1
			SF3B3
			SFPQ
			SH3BGRL3
			SIAE
			SKIV2L2
			SLC25A24
			SLC25A3
			SLC44A2
			SMAP
			SMC3
			SND1
			SNRNP200
			SNRPD3
			SNX6
			SOD3
			SORD
			SPTAN1
			SPTBN1
			SRP72
			SRSF1
			SRSF2
			SRSF3
			SRSF7
			SSB
			STX7
			SUB1
			SUPT16H
			SUPT5H
			TAGLN2
			TALDO1
			TBCB
			TFG
			TGFBI
			THUMPD1
			TINAGL1
			TKT
			TLN1
			TMOD3
			TNC
			TNKS1BP1
			TOLLIP
			TOR1AIP1
			TPD52L2
			TPI1
			TPM1
			TPP1
			TSN
			TUBA1C
			TUBA8
			TUBB
			TUBB2A
			TUBB2B
			TWF2
			TXNDC12
			TXNDC17
			TXNDC5
			UCHL3
			UGDH
			UPF2
			UQCRC1
			USO1
			UTRN
			VASP
			VAT1
			VBP1
			VIM
			VPS26A
			WARS
			XPO1
			XRCC5
			XRCC6
			YWHAB
			YWHAH
			YWHAQ
			YWHAZ
			ZYX
