# Supplementary material for: Healthy Aging Metabolomic and Proteomic Signatures Across Multiple Physiological Compartments
Source: Aging Cell. 2025 Feb 14;24(6):e70014. doi: 10.1111/acel.70014 (PMC12151885; doi:10.1111/acel.70014)
Supplement: Supplementary file 10 — Table S5. [file ACEL-24-e70014-s003.xlsx]

## Sheet: Sheet1
Table S5	Age-associated growth factors in plasma. Of the 96 measured growth factors, 40 age-associated growth factors in plasma are shown.
	Protein	AgeBetaVisit1
	BMP4	0.0068044
	IGFBP2	0.0343149
	FGF21	0.0326844
	GDF15	0.0304295
	IGFBP1	0.0275624
	LTBP2	0.0247238
	OGN	0.0198273
	IGFBP4	0.0180804
	TFF1	0.017581
	LEFTY2	0.0157506
	IGFBPL1	0.0141142
	CCN3	0.013875
	FGF5	0.012398
	KITLG	0.0123436
	IL6	0.0121592
	IGFBP7	0.0111967
	PGF	0.0111587
	IGFBP6	0.0110844
	CST3	0.0108994
	EGFL7	0.0108113
	TIMP1	0.00873589
	FGF23	0.00761081
	TGFB1	0.00705799
	PDGFRA	0.00595343
	CSF1	0.00501056
	GDNF	0.00490258
	TGFA	0.0047742
	NRTN	0.00439756
	EPS8L2	0.00437413
	IGF1R	0.00390455
	FGFR2	0.00306368
	DNER	-0.00518999
	MEGF9	-0.00570016
	KDR	-0.00588677
	EGFR	-0.00610812
	NTF3	-0.00625911
	IGFBP3	-0.00732819
	MEGF10	-0.00973273
	KIT	-0.00977432
	PROK1	-0.015643
