# Supplementary material for: Healthy Aging Metabolomic and Proteomic Signatures Across Multiple Physiological Compartments
Source: Aging Cell. 2025 Feb 14;24(6):e70014. doi: 10.1111/acel.70014 (PMC12151885; doi:10.1111/acel.70014)
Supplement: Supplementary file 11 — Table S6. [file ACEL-24-e70014-s001.xlsx]

## Sheet: Sheet1
Table S6.	Age-associated Extracellular Matrix proteins in plasma, urine and muscle. Extracellular Matrix or Extracellular related Proteins identified from the age-associated proteins identified in the cross-sectional and multivariate analysis in plasma (104), urine (28) and muscle (100) using String Analysis v 12.0 and the Gene Ontology and Reactome pathways. Bold indicates identified in both cross-section…
	Plasma	Urine	Muscle
	ACAN	ADAM15	ABI3BP
	ADAMTS13	AMBP	ACTB
	ADAMTS16	ANGPTL1	ACTG1
	AGRN	CCN5	ADIPOQ
	AMBP	CLC	AMBP
	ANGPT2	COLEC12	ANXA1
	ANGPTL1	CRTAC1	ANXA11
	ANGPTL2	CTSD	ANXA2
	ANGPTL3	DCN	ANXA7
	ANGPTL7	GP1BA	APCS
	ANXA5	ICAM2	BCAM
	BCAM	ITGB6	BGN
	BCAN	KAZALD1	CALR
	BMP4	KDR	CAPNS1
	BSG	MEGF9	CD44
	C1QA	MFAP5	CDH13
	CBLN4	MMP3	CILP
	CCDC80	OGN	CMA1
	CCN3	OMD	COL12A1
	CCN4	PI3	COL15A1
	CCN5	PRSS2	COL18A1
	CD4	SDC1	COL1A1
	CDH1	SERPINB1	COL1A2
	CDH2	SERPINB9	COL2A1
	CHI3L1	SPP1	COL3A1
	CLC	TNR	COL4A1
	CLEC14A	VCAM1	COL4A2
	COL18A1	VWC2	COL6A1
	COL6A3		COL6A2
	COLEC12		COL6A3
	COMP		COMP
	CSTB		CPA3
	CTSB		CSTB
	CTSF		CTSB
	CTSL		CTSZ
	CTSV		DAG1
	CTSZ		DCN
	DCN		DMD
	EFEMP1		DPT
	EGFL7		EGFLAM
	F3		EMILIN2
	FURIN		ERBIN
	FURIN		F13A1
	GFAP		FBLN1
	GP1BA		FBLN5
	HSPG2		FBN1
	ICAM1		FERMT2
	IGFBP7		FLNA
	ITGA5		FLNC
	ITGAV		FMOD
	ITGB1		GLG1
	ITGB2		GPC4
	ITGB5		HDGF
	JAM2		HNRNPM
	KDR		ICAM1
	KLK4		ILK
	LEFTY2		ITGA7
	LGALS1		ITGAV
	LGALS3		ITGB1
	LGALS4		ITGB1
	LGALS9		LAMA2
	LRRN1		LAMA5
	LTBP2		LAMB1
	MATN2		LAMB2
	MATN3		LAMC1
	MEGF9		LGALS3
	MEPE		LTBP2
	MFAP5		LUM
	MFGE8		MFAP4
	MMP12		MFAP5
	MMP7		MFGE8
	MYOC		MMRN2
	OGN		MYOC
	OPTC		NID1
	PCOLCE		OGN
	PDGFRA		P4HB
	PHOSPHO1		PAPLN
	PRELP		PARVA
	RARRES2		PCOLCE
	RTBDN		PECAM1
	SERPINB8		PLEC
	SFRP1		PODN
	SMOC1		POSTN
	SMOC2		PPIB
	SPON1		PRG4
	SPON2		PRSS1
	SPP1		PSAP
	SSC5D		PXN
	TFPI2		RSU1
	TGFB1		SERPINB1
	TGM2		SOD3
	TIMP1		SPARCL1
	TIMP4		TGFBI
	TINAGL1		THBS4
	TNC		TIMP3
	TNFRSF11B		TINAGL1
	TNXB		TNC
	TPSAB1		TNXB
	TPSAB1		VASP
	UMOD		VWF
	VCAM1
	VCAN
	VWC2
	VWF
