# Supplementary material for: Healthy Aging Metabolomic and Proteomic Signatures Across Multiple Physiological Compartments
Source: Aging Cell. 2025 Feb 14;24(6):e70014. doi: 10.1111/acel.70014 (PMC12151885; doi:10.1111/acel.70014)
Supplement: Supplementary file 12 — Table S7. [file ACEL-24-e70014-s010.xlsx]

## Sheet: Sheet1
Table S7	Age associated urine proteins from baseline and follow-up. Age associated proteins (p<0.05 (red)) in the cross-sectional analysis of urine using a linear regression models adjusted for sex, race and body mass index (BMI) at baseline (95 participants; visit 1) and at the 2 year follow-up (65 participants; visit 2)
	Baseline (Cross-Sectional Analysis)				2 year follow-up (Cross-Sectional Analysis)
Protein	AgeBetaVisit 1	AgePvalue Visit 1	Model Visit 1	AdjPval_Visit1	AgeBetaVisit2	AgePvalueVisit2	ModelPvalue2	AdjPval_Visit2
CNTNAP2	0.0265408	1.15856e-05	4.5793e-10	0.0122228	0.0138673	0.0803027	7.33472e-05	0.932143
TSPAN1	0.0161398	4.47571e-05	5.99157e-08	0.0212648	0.011155	0.0795368	0.0399256	0.932143
DSG4	-0.0221019	6.04687e-05	0.000887336	0.0212648	-0.02729	0.000250959	0.007312	0.367154
CNTN5	-0.00767855	8.64964e-05	0.00211487	0.0228134	-0.000925108	0.729804	0.842867	0.966904
CD274	-0.018843	0.00015185	9.25526e-09	0.0320404	-0.0187133	0.0165243	0.0184752	0.868336
LIF	0.0225605	0.000199927	0.00162176	0.0351539	0.0269659	0.00197615	0.0177569	0.67543
MEGF9	-0.0191016	0.000558664	0.000531812	0.0793925	-0.0183087	0.05748	0.331682	0.932143
RGMA	-0.0213486	0.000602028	1.79659e-06	0.0793925	-0.01277	0.280774	0.554234	0.94461
IL7R	-0.0263138	0.000944763	4.42989e-05	0.10393	-0.0244819	0.0278493	0.0147311	0.905114
DKK4	-0.0146699	0.00103091	4.35635e-07	0.10393	-0.00757372	0.139571	7.83472e-05	0.932143
FABP4	0.0277173	0.00116325	0.000411182	0.10393	0.0256615	0.0229402	0.0505093	0.894063
TNR	-0.0139102	0.00118838	0.0013505	0.10393	-0.0104022	0.0778418	0.251513	0.932143
ITGB6	-0.0159422	0.00128066	1.48191e-05	0.10393	-0.0157585	0.0412408	0.0871949	0.932143
MICB_MICA	-0.0304022	0.00171228	0.0061912	0.129032	-0.0316883	0.033573	0.0800456	0.932143
CPA1	0.0238174	0.00257166	0.00509334	0.166353	0.0047263	0.644637	0.53246	0.966904
FHIT	-0.0105055	0.0025827	0.0223343	0.166353	0.00255383	0.619158	0.645219	0.966904
MLN	-0.0112302	0.00281046	0.00695137	0.166353	-0.0126658	0.00873398	0.0248927	0.868336
TNFRSF13C	-0.0175084	0.00283824	3.58304e-05	0.166353	-0.0121958	0.14779	0.311758	0.932143
PI3	-0.0202305	0.00300272	0.00205196	0.16673	-0.0132688	0.252391	0.0537138	0.943355
CA1	0.0397938	0.00326756	0.028477	0.172364	0.0406198	0.0157567	0.0985265	0.868336
KAZALD1	-0.00997474	0.00409014	2.39922e-05	0.205481	-0.0124581	0.0166189	0.110847	0.868336
PODXL2	-0.0130754	0.00539895	0.000231493	0.258904	-0.0117697	0.0929133	0.135494	0.932143
CD34	-0.0115651	0.00633948	0.000825417	0.277457	-0.0118814	0.0374742	0.230292	0.932143
ADGRG2	-0.0107858	0.00659714	0.000489877	0.277457	-0.0136712	0.0155222	0.038467	0.868336
PTPN6	0.00600961	0.00672975	0.00784137	0.277457	0.000553288	0.85465	0.736196	0.97518
SDC1	-0.0156774	0.00724102	7.47951e-05	0.277457	-0.0142108	0.186345	0.439328	0.932143
TNFRSF8	-0.0151668	0.00735606	0.00103503	0.277457	-0.0132786	0.230252	0.667146	0.932143
ADAM23	-0.0100702	0.00810668	0.000374188	0.277457	-0.00673409	0.219985	0.121637	0.932143
REG3A	0.0136036	0.00812848	0.0661124	0.277457	0.0123701	0.101268	0.289687	0.932143
GAL	-0.0117271	0.00823438	0.0688993	0.277457	-0.0114965	0.058791	0.262441	0.932143
CCN5	0.0126147	0.00845245	3.31799e-05	0.277457	0.0145522	0.129446	0.394903	0.932143
TYRO3	-0.0128591	0.00870787	0.000659141	0.277457	-0.014219	0.0238339	0.0818224	0.894063
BOC	-0.0083567	0.00911326	0.127036	0.277457	0.00465955	0.417047	0.933082	0.964156
ODAM	-0.00565472	0.00912144	0.0354677	0.277457	-0.00300582	0.284432	0.824224	0.94461
IL6ST	-0.0105903	0.00920475	0.00146771	0.277457	-0.0101679	0.0951096	0.0907826	0.932143
SERPINB9	-0.00789034	0.00990942	7.1949e-06	0.283908	-0.00553566	0.107423	0.129247	0.932143
CALCA	-0.0191964	0.010264	0.0257105	0.283908	-0.00671158	0.558134	0.731883	0.966904
AMBP	0.0104402	0.0104309	0.00168619	0.283908	0.00880722	0.0992913	0.125214	0.932143
FOLR2	0.0264314	0.0105367	0.0315354	0.283908	0.025139	0.0590133	0.0881602	0.932143
CD6	-0.0067852	0.0109936	0.0121613	0.283908	-0.00678261	0.0943616	0.306173	0.932143
OMD	-0.0129917	0.0112355	1.93255e-05	0.283908	-0.00792724	0.28397	0.0914135	0.94461
PDCD1LG2	-0.00786425	0.0113025	0.0168125	0.283908	-0.00502259	0.28151	0.321951	0.94461
OXT	-0.0240432	0.0119074	0.0103036	0.292147	-0.0242428	0.0691618	0.269967	0.932143
CLEC4D	0.0129952	0.0124989	0.0125345	0.292979	-0.00977659	0.433973	0.724163	0.964156
ART3	0.0316971	0.0125617	0.000809731	0.292979	0.0381803	0.0145255	0.0107334	0.868336
NRCAM	-0.0133613	0.0127744	0.0387674	0.292979	-0.00607576	0.394656	0.477851	0.964156
KIRREL2	-0.0145568	0.0140186	0.000336886	0.305485	-0.0191905	0.0137523	0.021177	0.868336
FCER2	-0.0174532	0.0140282	0.00361232	0.305485	-0.0137014	0.348112	0.811949	0.962822
PDCD1	-0.0132727	0.0141884	0.0371282	0.305485	-0.0145299	0.0517814	0.389673	0.932143
LIFR	-0.0132588	0.0150412	0.000398287	0.31737	-0.0123659	0.138295	0.524001	0.932143
CA4	0.0228114	0.0155027	0.077179	0.320638	0.00585475	0.559052	0.295434	0.966904
PPY	0.0109793	0.0164244	0.0465247	0.320638	0.00922228	0.119194	0.322787	0.932143
PODXL	-0.00634212	0.0166163	0.0559205	0.320638	-0.00205492	0.500174	0.460449	0.966904
IL4R	-0.0109533	0.0167456	0.00841802	0.320638	-0.0113847	0.0686564	0.0909756	0.932143
VWC2	-0.00618312	0.0168979	0.139646	0.320638	-0.000389325	0.899854	0.292067	0.99133
CD33	-0.0137988	0.0170197	0.0152022	0.320638	-0.0139132	0.0642003	0.112371	0.932143
OGN	0.0181553	0.0177462	0.00516336	0.328461	0.019574	0.0609284	0.1982	0.932143
CD244	-0.00912521	0.0184577	0.00266224	0.335738	-0.00895114	0.100046	0.0921958	0.932143
TCL1A	-0.0147618	0.019291	0.00218691	0.344949	-0.00977878	0.272194	0.056959	0.94461
AMY2A	0.0118387	0.02151	0.149937	0.378218	0.00960876	0.36674	0.402849	0.962822
SEMA4C	-0.00573073	0.0222812	0.0183239	0.385355	-0.00785527	0.0237539	0.139985	0.894063
RP2	-0.00336236	0.023454	0.222328	0.386228	-0.000565442	0.770648	0.566463	0.966904
AGRP	-0.0153042	0.0235153	0.202285	0.386228	-0.0129501	0.183898	0.589455	0.932143
GP1BA	0.0232626	0.0235298	0.00489848	0.386228	0.0104209	0.421767	0.0537328	0.964156
FXYD5	-0.00496276	0.025107	0.142704	0.386228	0.00308653	0.227555	0.146411	0.932143
ANGPTL1	-0.0151664	0.0252966	0.00312946	0.386228	-0.00988858	0.28606	0.753108	0.94461
CD164	0.00199097	0.0254242	0.103384	0.386228	0.00981604	0.36326	0.528467	0.962822
IL32	0.0145699	0.025437	0.0785228	0.386228	-0.0018942	0.832963	0.957308	0.97518
MB	0.0148923	0.0255287	0.198654	0.386228	0.00642138	0.367902	0.619974	0.962822
POLR2F	-0.00474171	0.0256265	0.145468	0.386228	-0.00331706	0.172045	0.187823	0.932143
MFAP5	-0.00695506	0.0270686	0.0310454	0.402217	-0.00408575	0.501662	0.920438	0.966904
SELPLG	-0.00790931	0.027922	0.0487527	0.406448	-0.00615739	0.245343	0.728715	0.940409
CLUL1	-0.0147179	0.0281239	0.0365911	0.406448	-0.00995514	0.278474	0.781937	0.94461
MMP3	0.00790002	0.0287084	0.000123152	0.408302	0.0098967	0.0706117	0.00702662	0.932143
CHIT1	0.0293885	0.0300043	0.114606	0.408302	0.0302589	0.061016	0.00674318	0.932143
CD84	-0.0109815	0.0303097	0.00898076	0.408302	-0.0103901	0.167836	0.158329	0.932143
CHRDL1	0.00596849	0.0303552	0.0849188	0.408302	0.00155903	0.644228	0.985568	0.966904
CDHR2	-0.00477985	0.0304984	0.00017359	0.408302	-0.00814064	0.0328741	0.081187	0.932143
MTPN	-0.00417394	0.0310784	0.0501621	0.408302	-0.00161784	0.564555	0.508836	0.966904
EDA2R	0.0164506	0.0316788	0.000874238	0.408302	0.0278703	0.0151053	0.128225	0.868336
PRSS2	0.0253857	0.031723	0.0275809	0.408302	0.021118	0.176451	0.503278	0.932143
CPXM1	-0.0060345	0.0317354	0.0840627	0.408302	-0.00764715	0.00526927	0.0331246	0.856549
ADAM15	-0.0123111	0.0337572	0.0569483	0.425296	-0.00117712	0.879552	0.997591	0.981529
S100A12	0.0257244	0.0338625	0.000347598	0.425296	0.0227308	0.140415	0.032247	0.932143
KDR	-0.0117739	0.0344691	0.00139408	0.427822	-0.0130715	0.064307	0.141835	0.932143
DRG2	-0.00526127	0.0361407	0.0685011	0.431426	-3.74831e-05	0.994133	0.305571	0.996858
LYN	-0.00796845	0.0362074	0.141216	0.431426	0.00390984	0.476429	0.631915	0.966904
AMN	-0.0099478	0.0362769	0.0409662	0.431426	-0.00644977	0.377575	0.462408	0.962822
ICAM2	-0.0174199	0.0369057	0.000333291	0.431426	-0.0203533	0.0899813	0.143163	0.932143
EDAR	-0.0111986	0.037169	0.0200622	0.431426	-0.0087825	0.254175	0.68879	0.94461
MSR1	0.0132773	0.0374127	0.16485	0.431426	0.000850035	0.898364	0.679732	0.990435
SCGB1A1	0.0226227	0.0376224	4.59632e-14	0.431426	0.0148641	0.307038	1.76698e-07	0.954518
WFIKKN2	-0.0149061	0.0380309	0.0990072	0.431426	-0.0174262	0.0641743	0.032409	0.932143
SERPINB1	-0.0216355	0.0389318	1.44329e-15	0.436457	-0.00704828	0.677823	7.60052e-06	0.966904
TNFRSF9	-0.0135815	0.0396057	0.00049671	0.436457	-0.0126326	0.175703	0.537063	0.932143
LYAR	-0.00846153	0.0397155	0.132314	0.436457	0.00126564	0.782848	0.988499	0.966904
MCFD2	-0.00955882	0.0402157	0.0397953	0.437398	-0.00178981	0.811219	0.367557	0.971089
PEAR1	-0.010401	0.0423981	0.000894936	0.447683	-0.0086899	0.2171	0.138435	0.932143
CTSD	0.0177638	0.0426453	0.00824404	0.447683	-0.00440226	0.662381	0.864735	0.966904
KLK4	0.0163117	0.0428441	0.000965398	0.447683	0.0147344	0.175245	0.00761331	0.932143
GFRA3	-0.00615317	0.0428587	0.0462505	0.447683	-0.00354981	0.302838	0.498523	0.948721
LAIR1	0.00357264	0.0441544	0.0122617	0.454189	0.0088503	0.475019	0.53608	0.966904
FBP1	-0.0179492	0.0446664	0.0502262	0.454189	-0.0104411	0.443844	0.622102	0.965746
IFNGR2	-0.00757379	0.045801	0.000662304	0.454189	-0.0124265	0.00519121	0.0184214	0.856549
KIT	-0.014235	0.046129	0.062808	0.454189	-0.0146731	0.0859109	0.105505	0.932143
TAFA5	-0.00408906	0.0465365	0.151926	0.454189	-0.00178475	0.553986	0.346377	0.966904
TFF3	0.00434609	0.0467422	0.0154137	0.454189	0.0118132	0.364825	0.590829	0.962822
FKBP4	-0.0122537	0.0470281	0.126649	0.454189	-0.00334807	0.689227	0.92737	0.966904
PVR	-0.0191725	0.0472535	0.026813	0.454189	-0.0091828	0.45433	0.587562	0.965746
IL17A	0.0069739	0.047581	0.284128	0.454189	-0.00414218	0.229329	0.182171	0.932143
TNFRSF21	-0.0130994	0.0477867	0.0141329	0.454189	-0.0097525	0.204338	0.464042	0.932143
CX3CL1	-0.016461	0.0487825	0.226956	0.458609	-0.0180444	0.0560127	0.380309	0.932143
SAMD9L	-0.00466621	0.0491212	0.00783424	0.458609	0.00133932	0.767046	0.422732	0.966904
DPP6	-0.00765173	0.0506955	0.0312135	0.468584	-0.0126859	0.0226145	0.162664	0.894063
LGALS7_LGALS7B	-0.0163509	0.0510778	8.06331e-07	0.468584	-0.0111722	0.200026	6.14965e-05	0.932143
TMPRSS5	-0.00937708	0.0533316	0.00901877	0.477417	-0.00686171	0.262759	0.324123	0.94461
AMY2B	0.0126122	0.0533691	0.167871	0.477417	0.00724129	0.514654	0.549678	0.966904
SPINK5	-0.0115249	0.0533983	9.03616e-07	0.477417	-0.00833859	0.194223	5.04225e-05	0.932143
TNFSF13	0.0126739	0.0541606	0.00773334	0.477729	0.0143975	0.11467	0.123043	0.932143
PROC	-0.0149798	0.0543389	0.00173531	0.477729	-0.0124989	0.293887	0.233385	0.94461
STC1	-0.0112149	0.0564475	0.00526549	0.492166	-0.0125215	0.0946482	0.453815	0.932143
TGFBR3	-0.0113803	0.057758	0.0132463	0.499465	-0.0145274	0.107597	0.435235	0.932143
REG4	0.0181794	0.059388	0.0380983	0.499807	-0.000953561	0.923994	0.0289149	0.995166
ADM	-0.0159771	0.0603767	0.0170775	0.499807	-0.0273024	0.0202416	0.0841121	0.894063
CD63	0.0152714	0.0604811	2.95086e-05	0.499807	0.00275521	0.783265	0.0278363	0.966904
LRP11	-0.00889136	0.060857	0.0552115	0.499807	-0.00323531	0.682949	0.746165	0.966904
VSIG4	0.0184327	0.060958	0.0519707	0.499807	0.0301212	0.0283146	0.231166	0.905114
BSG	-0.0105399	0.0610377	0.000154196	0.499807	-0.00627833	0.500751	0.501032	0.966904
ERBB4	-0.0102314	0.0614933	0.00279135	0.499807	-0.0107985	0.184422	0.426226	0.932143
FCRL1	-0.0140566	0.0615876	0.047445	0.499807	-0.011781	0.217789	0.579859	0.932143
CPB1	0.0138077	0.0630338	0.000374722	0.505337	-0.00232405	0.79608	0.0496497	0.96733
SCARA5	-0.00808384	0.0632287	0.218022	0.505337	0.000780891	0.885221	0.4877	0.985253
VCAM1	0.0178414	0.0642713	0.000471953	0.505337	0.013775	0.292623	0.34606	0.94461
BIN2	0.00472806	0.0644172	0.0156785	0.505337	-0.00101885	0.810326	0.513091	0.970931
HBEGF	0.00249161	0.0652174	0.167136	0.505337	0.00586516	0.313916	0.364847	0.962822
TNFRSF19	-0.0103736	0.0653971	1.74785e-05	0.505337	-0.0106737	0.245587	0.30449	0.940409
AMBN	-0.00368612	0.0656219	0.0551769	0.505337	0.00110187	0.687052	0.801441	0.966904
TNFRSF10B	0.0111763	0.0680476	1.1386e-05	0.516105	0.0143874	0.12867	0.0499379	0.932143
DNAJB1	-0.00391183	0.0693274	0.101183	0.516105	-0.00195005	0.382487	0.850072	0.962822
IL1RN	-0.0132869	0.0697638	0.00203562	0.516105	-0.00860299	0.480166	0.0467928	0.966904
IL18R1	-0.0110671	0.0698927	0.0142499	0.516105	-0.0152955	0.0499575	0.223528	0.932143
SLAMF6	-0.00391304	0.0701801	0.205723	0.516105	-0.00147152	0.645006	0.926526	0.966904
CD200	-0.0124103	0.0701925	0.00866608	0.516105	-0.0149733	0.0543182	0.154982	0.932143
SIGLEC6	-0.00938829	0.0704446	0.00807782	0.516105	-0.00331576	0.559907	0.177297	0.966904
RRM2B	-0.00555645	0.0716607	0.255384	0.521393	0.0051814	0.181597	0.106386	0.932143
CDON	-0.00987532	0.0721727	0.0444716	0.521522	-0.00602866	0.393757	0.612833	0.964156
GZMA	0.0124971	0.0731188	5.95731e-05	0.524279	-0.000487071	0.96114	0.0288894	0.995166
FST	-0.00937574	0.0738849	0.103063	0.524279	-0.0120047	0.0511421	0.389638	0.932143
CRKL	-0.0087114	0.0740451	0.1609	0.524279	0.00162496	0.790055	0.228805	0.967239
CDSN	-0.0109377	0.0746196	0.000958103	0.524824	-0.0135164	0.0825097	0.146716	0.932143
CASP1	-0.0105303	0.0759183	0.203204	0.527201	0.00231442	0.675017	0.366059	0.966904
CNPY4	0.00497072	0.0761019	0.0403101	0.527201	0.0055286	0.16332	0.636036	0.932143
CD276	-0.0116565	0.0771837	0.139621	0.527201	-0.00417053	0.63262	0.251805	0.966904
ENPP5	0.0103541	0.0772704	0.00457047	0.527201	-0.00829556	0.288105	0.0548378	0.94461
GPC5	-0.00790622	0.077456	0.0842893	0.527201	-0.00818955	0.117081	0.505744	0.932143
LTBP3	-0.0121858	0.0789845	0.00102089	0.532866	-0.010888	0.224714	0.481425	0.932143
SSC4D	-0.0131173	0.0792985	0.00786207	0.532866	-0.00704655	0.570089	0.764484	0.966904
MILR1	-0.00367062	0.0799919	0.163543	0.534123	0.000552228	0.844201	0.386412	0.97518
ANPEP	0.0165344	0.081861	0.0514665	0.542603	-0.00418483	0.760607	0.813993	0.966904
GSTP1	-0.00654148	0.0822905	0.112397	0.542603	-0.00482937	0.427776	0.859747	0.964156
CA3	0.00819182	0.0853557	0.321207	0.558502	0.0111591	0.151727	0.671494	0.932143
ICAM5	-0.00583057	0.0857605	0.0915735	0.558502	0.00451713	0.456899	0.674359	0.965746
HDGF	-0.00749635	0.0870449	0.0476545	0.563388	-0.00331224	0.556195	0.0534826	0.966904
CC2D1A	-0.00809163	0.0876339	0.0526322	0.563742	-0.00807893	0.174313	0.231149	0.932143
CD58	-0.0102381	0.0891102	0.00629223	0.568441	-0.0101794	0.320207	0.597863	0.962822
STK24	-0.0091641	0.0896692	0.0419299	0.568441	-0.000697157	0.956473	0.812434	0.995166
ST3GAL1	-0.00325941	0.0899807	0.0471438	0.568441	-0.00035164	0.870871	0.757243	0.977796
SUMF2	-0.00606247	0.0947309	0.211216	0.582696	-0.00923199	0.0447241	0.0679199	0.932143
GRPEL1	-0.00467647	0.0954666	0.0020195	0.582696	0.00193455	0.712416	0.616079	0.966904
EPHA10	-0.00491587	0.0954718	0.0671585	0.582696	-0.00355878	0.405341	0.327962	0.964156
PPP1R2	-0.00613751	0.0957947	0.269242	0.582696	-0.000260562	0.969944	0.962351	0.995166
IL12A_IL12B	-0.00701228	0.0958911	0.0979836	0.582696	0.00753627	0.129482	0.213474	0.932143
AHCY	-0.0139964	0.0960203	0.137877	0.582696	-0.0110305	0.27588	0.6326	0.94461
DSC2	-0.0120221	0.0961033	0.051807	0.582696	-0.00704366	0.570146	0.818157	0.966904
FASLG	-0.00621033	0.0968178	0.0248854	0.583563	-0.00940353	0.0407844	0.245314	0.932143
HEXIM1	-0.00667666	0.0981652	0.057229	0.583563	-0.00541775	0.392226	0.421555	0.964156
CD83	-0.00951923	0.0990555	0.034592	0.583563	-0.00760486	0.423195	0.855694	0.964156
ROBO1	-0.00797459	0.0993313	0.00358749	0.583563	-0.0129554	0.054601	0.10872	0.932143
NOTCH1	-0.0105172	0.0999467	0.00225342	0.583563	-0.00278884	0.771694	0.778491	0.966904
CDH5	0.00359883	0.100257	0.153883	0.583563	0.00489534	0.327744	0.171114	0.962822
KLK13	-0.0192256	0.100562	4.7504e-11	0.583563	-0.0200756	0.141355	5.17014e-09	0.932143
CDHR5	-0.0108827	0.100672	0.00598344	0.583563	-0.0165411	0.0952399	0.172588	0.932143
EREG	-0.010795	0.101245	0.00287107	0.583683	-0.00914304	0.273972	0.487658	0.94461
IL2RA	-0.0091473	0.103261	0.0246775	0.589436	-0.0102757	0.419084	0.652229	0.964156
NDRG1	-0.00782396	0.104044	0.361013	0.589436	-0.004008	0.430334	0.397387	0.964156
PLAU	-0.0154398	0.104684	0.0530471	0.589436	-0.00507064	0.772068	0.966437	0.966904
PCSK9	-0.0057606	0.1047	0.0049213	0.589436	0.00231885	0.727957	0.654431	0.966904
ARSA	0.0162556	0.105037	0.0842502	0.589436	-0.00441006	0.780615	0.73363	0.966904
SUSD1	-0.00189677	0.106183	0.205282	0.592614	0.000438073	0.863726	0.922835	0.975554
TRIM21	-0.00376873	0.107035	0.188091	0.592614	0.00296871	0.363843	0.730601	0.962822
EIF4EBP1	-0.0081467	0.108479	0.578882	0.592614	-0.0034086	0.616504	0.756551	0.966904
METAP2	-0.00420721	0.109232	0.00130511	0.592614	0.0004517	0.865888	0.445893	0.975959
OSM	0.0118216	0.10927	0.000336707	0.592614	0.00156099	0.862807	0.00752896	0.975554
PRDX1	-0.0138425	0.1095	0.269371	0.592614	-0.0101702	0.344072	0.820874	0.962822
BTC	0.00362885	0.109796	0.199318	0.592614	0.0037266	0.220003	0.579836	0.932143
PAMR1	0.0069657	0.110097	0.0240753	0.592614	0.00993903	0.0843291	0.0183299	0.932143
CRNN	-0.0163754	0.112756	9.99201e-16	0.603844	-0.0151816	0.310018	1.14517e-08	0.959515
DNER	-0.00925076	0.114257	0.0142423	0.604034	-0.00757517	0.49194	0.776444	0.966904
CRHR1	-0.00386849	0.114426	0.164408	0.604034	0.00496294	0.295461	0.142846	0.945863
LY9	-0.00727056	0.115904	0.0094974	0.604034	-0.0106002	0.072721	0.131363	0.932143
FOSB	-0.00265471	0.116096	0.268132	0.604034	-0.00332505	0.167371	0.414229	0.932143
AHSP	0.00910016	0.116879	0.0658108	0.604034	0.0106914	0.175713	0.359215	0.932143
PDGFRB	-0.00835443	0.116893	0.0019068	0.604034	-0.00471738	0.599158	0.630452	0.966904
TNFRSF13B	-0.00616221	0.117321	0.0402348	0.604034	-0.0053491	0.301959	0.197968	0.948721
FLRT2	-0.0112461	0.117371	0.0229914	0.604034	-0.0173927	0.0330543	0.0212842	0.932143
PVALB	-0.011238	0.118198	0.299244	0.605336	-0.0139886	0.0904575	0.288382	0.932143
ICAM4	-0.00668473	0.119957	0.00658021	0.611377	-0.0044702	0.431957	0.214775	0.964156
B4GALT1	-0.0113454	0.120959	0.0475458	0.613519	-0.0123797	0.21412	0.689359	0.932143
THBD	-0.0104358	0.121899	0.0089139	0.615327	-0.0148615	0.175194	0.513732	0.932143
PKLR	-0.010836	0.124295	0.189493	0.624137	-0.00450321	0.515264	0.958553	0.966904
CST5	-0.0199703	0.124827	0.0514649	0.624137	-0.0228476	0.0616501	0.13978	0.932143
FLT4	0.00182067	0.125999	0.141943	0.627023	0.00201534	0.276953	0.344856	0.94461
EFNA4	-0.0157363	0.127371	0.0396228	0.62746	-0.0198461	0.114956	0.188758	0.932143
VSIR	-0.01224	0.127511	0.0494635	0.62746	-0.0164774	0.122127	0.277029	0.932143
SORD	-0.00660017	0.128002	0.00513527	0.62746	-0.00239188	0.485622	0.00391244	0.966904
CLEC5A	-0.00825361	0.130219	0.0101583	0.62746	-0.00808684	0.489213	0.899292	0.966904
GPR37	-0.00535862	0.131964	0.0167694	0.62746	-0.000411775	0.957811	0.957322	0.995166
FABP5	-0.0207866	0.133419	4.57651e-10	0.62746	-0.0271852	0.140369	1.17016e-06	0.932143
BAMBI	-0.0060067	0.133719	0.0297442	0.62746	-0.00430969	0.358278	0.686117	0.962822
NELL1	-0.0125085	0.133947	0.00346437	0.62746	-0.0119227	0.199378	0.115731	0.932143
PLA2G1B	0.0105267	0.135199	0.0442879	0.62746	0.016205	0.0942172	0.0152201	0.932143
SPOCK1	-0.00888743	0.135238	0.0324127	0.62746	-0.00745363	0.357194	0.904087	0.962822
CALB1	-0.0120716	0.135769	0.0548339	0.62746	-0.00760336	0.561824	0.833097	0.966904
NTRK2	-0.00678664	0.136387	0.0772863	0.62746	-0.00623623	0.29356	0.58921	0.94461
PSME2	-0.00835995	0.136419	0.0991663	0.62746	0.00567927	0.575298	0.502491	0.966904
SERPINB5	-0.0056166	0.136649	0.0692356	0.62746	0.00329942	0.607801	0.683646	0.966904
FLT3	-0.00272739	0.136796	0.42766	0.62746	0.00174068	0.435617	0.871218	0.964156
SEZ6L	-0.00642473	0.137958	0.116509	0.62746	-0.00853253	0.113378	0.287627	0.932143
DPEP1	-0.0111707	0.13857	0.00568085	0.62746	-0.016173	0.149606	0.3321	0.932143
CXCL6	-0.0220723	0.138731	0.120859	0.62746	0.0077826	0.653616	0.320655	0.966904
ITGA11	-0.00388523	0.139096	0.504371	0.62746	-0.00572118	0.101807	0.10916	0.932143
COLEC12	-0.0132648	0.139106	0.00177868	0.62746	0.00107074	0.941001	0.549048	0.995166
CSF2RA	-0.00263709	0.139629	0.00309126	0.62746	-0.00455452	0.0967091	0.0833562	0.932143
EGLN1	-0.00425616	0.140128	0.319517	0.62746	-0.000288689	0.92294	0.914444	0.995166
VCAN	-0.00638806	0.140277	0.0162488	0.62746	-0.00402106	0.523113	0.453987	0.966904
CES2	-0.00609831	0.140361	0.066271	0.62746	-0.00686645	0.142701	0.242738	0.932143
ENTPD2	0.0131445	0.141585	0.0947568	0.629576	-0.00714359	0.453841	0.00537142	0.965746
TNFRSF4	-0.0100307	0.142375	0.0073028	0.629576	-0.00150945	0.892446	0.994301	0.988595
CLEC11A	-0.00491143	0.142624	0.0022433	0.629576	-0.00320909	0.56741	0.545754	0.966904
IGSF3	-0.0106214	0.143884	0.0399857	0.629596	-0.0118827	0.114069	0.109356	0.932143
AKR1C4	-0.00424056	0.14462	0.195324	0.629596	0.00769436	0.123513	0.599481	0.932143
CD99	0.00459309	0.144695	0.000287947	0.629596	0.00755997	0.554616	0.70317	0.966904
MAVS	-0.00763749	0.145022	0.0634492	0.629596	0.00594774	0.596428	0.580705	0.966904
LRRC25	-0.00559509	0.145613	0.176402	0.629596	-0.00784902	0.132049	0.615913	0.932143
SRP14	-0.00868653	0.146576	0.00341571	0.631175	-0.0115096	0.149391	0.0280317	0.932143
TEK	-0.00404336	0.147395	0.174106	0.632122	0.000189724	0.958469	0.905095	0.995166
IL1RL2	-0.00723551	0.148153	0.0565931	0.632797	-0.0111373	0.0873707	0.359274	0.932143
CES1	0.0046477	0.149152	0.0359078	0.633705	0.00806909	0.244928	0.595966	0.940409
SCAMP3	-0.00751241	0.149566	0.0131518	0.633705	-0.00746291	0.315949	0.448543	0.962822
TGFA	-0.00731273	0.150398	0.598589	0.634678	-0.00430179	0.549579	0.516058	0.966904
HYAL1	-0.0153594	0.153165	0.0160946	0.642084	-0.0105391	0.431855	0.422693	0.964156
CTSV	-0.0157923	0.15361	0.0352941	0.642084	-0.0140284	0.222842	0.00192809	0.932143
LXN	-0.00659681	0.153979	0.386373	0.642084	-0.00141573	0.764431	0.568981	0.966904
SSB	0.00285318	0.155781	0.305196	0.645079	0.000214027	0.937395	0.601827	0.995166
CD28	-0.0043665	0.15592	0.108192	0.645079	-0.00106783	0.775438	0.951584	0.966904
METAP1D	-0.00234872	0.157623	0.157899	0.648052	0.00250047	0.302116	0.633262	0.948721
KITLG	-0.00495294	0.158652	0.0662591	0.648052	-0.00679183	0.201172	0.167278	0.932143
SERPINA12	0.00981455	0.159038	2.79227e-06	0.648052	0.0149542	0.121983	0.000109455	0.932143
FGR	0.00350108	0.159256	2.04207e-06	0.648052	0.00169763	0.607676	0.114727	0.966904
SPON1	0.00681746	0.15971	0.419731	0.648052	-0.00409429	0.396936	0.04732	0.964156
ITGB2	0.0128364	0.16048	0.00430059	0.648683	0.0192732	0.135633	0.132941	0.932143
PTPN1	0.00239058	0.161593	0.268979	0.650688	0.00218314	0.371224	0.873137	0.962822
LILRB2	0.0130218	0.162844	0.0719644	0.652461	0.0186917	0.139406	0.278071	0.932143
PGF	-0.0110914	0.163571	0.00385335	0.652461	-0.00330091	0.764927	0.630879	0.966904
NOS1	-0.00777936	0.164249	0.473349	0.652461	-0.0130291	0.0376226	0.284679	0.932143
LY75	-0.00585762	0.16497	0.297129	0.652461	-0.00563173	0.283195	0.531264	0.94461
LGALS4	0.0132372	0.165674	0.145112	0.652461	0.0246871	0.0204373	0.108438	0.894063
HYOU1	-0.00368017	0.166494	0.0871416	0.652461	0.000250905	0.95318	0.886183	0.995166
SIGLEC5	0.00895795	0.168391	0.443814	0.652461	0.00673897	0.346459	0.855738	0.962822
SPP1	0.00413988	0.168426	4.71657e-05	0.652461	0.0108903	0.393013	0.596436	0.964156
EZR	-0.0100258	0.170308	0.0898204	0.652461	-0.00826905	0.326521	0.74616	0.962822
CHMP1A	-0.0043093	0.171079	0.0731897	0.652461	-0.000619699	0.88641	0.897558	0.985424
NID2	-0.00664473	0.171148	0.00576433	0.652461	-0.00594255	0.356267	0.407853	0.962822
CSF3	0.00337671	0.171892	0.172652	0.652461	0.00398447	0.413272	0.768614	0.964156
MFGE8	-0.011457	0.172514	0.000405698	0.652461	-0.0080464	0.458803	0.132312	0.965746
DBNL	-0.00929744	0.172803	0.0618317	0.652461	-0.00313491	0.690186	0.422007	0.966904
DCXR	-0.00446852	0.174127	0.0602385	0.652461	-0.00579825	0.0151701	0.000121943	0.868336
CDC27	-0.00249906	0.174448	0.158131	0.652461	0.00397913	0.175102	0.527165	0.932143
PRDX6	-0.00430259	0.174784	0.304948	0.652461	0.00585541	0.0904896	0.541138	0.932143
ANGPTL2	0.00323285	0.175507	0.681588	0.652461	0.00385728	0.233642	0.347602	0.932143
CELA3A	0.0138495	0.175672	0.0264807	0.652461	0.0103262	0.455025	0.101391	0.965746
TIGAR	-0.00479893	0.176202	0.355769	0.652461	-0.00693911	0.0979287	0.362398	0.932143
TNFSF10	-0.0149383	0.177121	0.00445267	0.652461	-0.0284088	0.0829335	0.221883	0.932143
RARRES2	-0.0191031	0.178945	0.125427	0.652461	-0.0129261	0.479455	0.928786	0.966904
CXCL3	-0.0124176	0.179166	0.417251	0.652461	-0.0140018	0.336265	0.545815	0.962822
MET	-0.00842965	0.179289	0.0050975	0.652461	-0.00665246	0.434095	0.637549	0.964156
CGREF1	-0.00500884	0.179334	0.027874	0.652461	-0.00235095	0.70472	0.188521	0.966904
VWF	-0.0049062	0.179685	0.0314591	0.652461	0.007565	0.29788	0.135758	0.947846
PRDX5	-0.00353642	0.180091	0.414925	0.652461	0.00227442	0.384483	0.807676	0.962822
CRACR2A	0.0048408	0.180101	0.00871644	0.652461	-0.00612258	0.146284	0.00349829	0.932143
XCL1	-0.00145464	0.180759	0.0263629	0.652461	0.00159909	0.222746	0.778621	0.932143
CCL16	-0.0126934	0.180849	0.0890335	0.652461	-0.00717324	0.529507	0.80046	0.966904
MPO	0.0135189	0.181519	0.00996337	0.652461	0.00371874	0.768103	0.0053928	0.966904
SLAMF8	-0.00507583	0.182085	0.294802	0.652461	-0.000649307	0.89816	0.454193	0.990435
TGFBR2	0.00775087	0.182442	0.00057616	0.652461	0.00947531	0.270786	0.044852	0.94461
SNAP23	-0.00840193	0.184336	0.0344841	0.657007	-0.00742862	0.417614	0.630484	0.964156
BCAN	-0.00679981	0.186315	0.0586625	0.661824	-0.00805652	0.211145	0.223725	0.932143
KLK10	-0.0148504	0.188336	9.99878e-07	0.664576	-0.0107234	0.378702	1.15311e-05	0.962822
UXS1	-0.00468144	0.188349	0.273431	0.664576	0.00493168	0.487369	0.648236	0.966904
HPGDS	-0.00413885	0.190474	0.0291956	0.666829	0.00645607	0.304998	0.351288	0.951412
INHBC	0.0140511	0.190605	0.0686855	0.666829	0.0192794	0.215775	0.627905	0.932143
TNFRSF10C	-0.007224	0.190884	0.0354397	0.666829	-0.00956004	0.433516	0.756101	0.964156
SMPDL3A	0.00650486	0.192052	0.00728235	0.668023	-0.00460377	0.458142	0.0203386	0.965746
ARHGEF12	-0.00255936	0.192492	0.227061	0.668023	0.000682328	0.763998	0.313927	0.966904
PILRB	0.00605908	0.193891	0.00653743	0.67061	0.00595014	0.419428	0.682599	0.964156
GSTA1	0.0132792	0.194509	0.127343	0.67061	0.00902438	0.480882	0.289028	0.966904
RTN4R	-0.00566273	0.196277	0.00418166	0.672319	-0.00928172	0.117399	0.116807	0.932143
FAM3B	-0.0112867	0.196279	0.274284	0.672319	-0.0149976	0.150774	0.548701	0.932143
LAT	-0.00301341	0.197717	0.441645	0.674658	-0.00871647	0.00277005	0.0189464	0.67543
CD160	-0.014204	0.198241	0.011095	0.674658	-0.0176099	0.191138	0.665027	0.932143
PCDH17	-0.00315761	0.20122	0.00509699	0.682596	-0.00286711	0.512099	0.851298	0.966904
SERPINB6	-0.00733966	0.202696	0.001864	0.685399	-0.00753923	0.313346	0.0791421	0.962822
MEPE	-0.00455977	0.20451	0.015675	0.68795	-0.0054698	0.315665	0.538156	0.962822
CD177	0.0141556	0.205542	0.0049849	0.68795	0.0117097	0.510242	0.496746	0.966904
MESD	-0.00841815	0.205986	0.356562	0.68795	-0.00664244	0.408951	0.474474	0.964156
SLIT2	0.00495721	0.206059	0.553507	0.68795	-0.00324522	0.587445	0.98767	0.966904
CLEC7A	-0.00916052	0.207331	0.0152113	0.690012	-0.0138627	0.219942	0.788568	0.932143
CDH2	-0.00758947	0.20973	0.00117923	0.694448	-0.00681628	0.401956	0.681902	0.964156
F9	-0.00492271	0.20998	0.0334559	0.694448	0.00324532	0.607226	0.604518	0.966904
GOLM2	-0.00612788	0.212655	0.186226	0.701098	-0.00368551	0.626295	0.528228	0.966904
CD48	-0.00462554	0.214574	0.0445515	0.703569	-0.00536093	0.347849	0.708963	0.962822
PPP1R12A	0.00180251	0.214739	0.718804	0.703569	0.000668428	0.67436	0.505242	0.966904
COX5B	0.00666018	0.216926	0.322973	0.706995	-0.00306565	0.412851	0.803942	0.964156
FKBP5	-0.00469224	0.217546	0.0308547	0.706995	-0.000400062	0.924361	0.971479	0.995166
TXNDC15	-0.00267491	0.217795	0.17898	0.706995	-0.00358254	0.181562	0.230642	0.932143
C2CD2L	0.00290912	0.223085	0.0804352	0.721947	0.00106284	0.792626	0.781412	0.96733
EGF	-0.00348603	0.224193	0.396905	0.721991	0.00837809	0.543801	0.750459	0.966904
MATN3	-0.0104742	0.224764	0.00437265	0.721991	0.00158672	0.875861	0.707664	0.978904
SLC39A5	-0.00211704	0.225152	0.726682	0.721991	-0.00251415	0.318456	0.446611	0.962822
MAX	-0.00620817	0.226683	0.0161406	0.7247	0.0039617	0.638068	0.119971	0.966904
DAB2	-0.00261486	0.227763	0.0266979	0.725953	-0.00241834	0.22579	0.106956	0.932143
SLAMF7	-0.00334629	0.231599	0.403272	0.729987	-0.000139073	0.974305	0.998466	0.995166
SIGLEC10	-0.00276362	0.231857	0.330009	0.729987	-0.00302891	0.363767	0.605457	0.962822
LSM1	0.00266608	0.232338	0.397238	0.729987	0.00420973	0.1074	0.184634	0.932143
GALNT3	0.00296345	0.232621	0.059563	0.729987	0.0068303	0.0469143	0.155499	0.932143
IGF1R	-0.00614632	0.234571	0.0183447	0.729987	-0.00421288	0.597339	0.875643	0.966904
MMP1	0.0109421	0.234642	0.097392	0.729987	0.0276953	0.0199972	0.034717	0.894063
B4GAT1	-0.0125291	0.236026	0.0702525	0.729987	-0.0122824	0.27397	0.198357	0.94461
CXADR	0.00465118	0.236465	0.187676	0.729987	0.00337391	0.549347	0.241595	0.966904
GDF15	0.0166625	0.237522	0.188372	0.729987	0.0175212	0.327124	0.747349	0.962822
FABP2	0.00877565	0.23805	0.123021	0.729987	0.0017497	0.873565	0.738097	0.978538
TIMD4	0.0102029	0.238257	0.0196946	0.729987	0.0128144	0.212397	0.682766	0.932143
APOH	-0.00333632	0.238498	0.113514	0.729987	-0.00126046	0.671356	0.763023	0.966904
HMOX1	-0.0106758	0.239076	4.79476e-07	0.729987	0.0025032	0.850101	0.00371698	0.97518
LY6D	-0.00911392	0.239242	0.101265	0.729987	-0.00396387	0.758657	0.993958	0.966904
LGALS9	0.0119494	0.239408	0.186059	0.729987	0.00608682	0.693686	0.918533	0.966904
CTSS	0.0121493	0.240861	0.220578	0.730031	0.00131946	0.91058	0.833171	0.995166
FGFBP1	-0.0137969	0.241126	0.000132313	0.730031	-0.0175036	0.203793	0.00262937	0.932143
TFF2	0.00118265	0.242446	0.0381727	0.730031	0.0107851	0.435582	0.619774	0.964156
CKMT1A_CKMT1B	0.015154	0.2433	0.000259973	0.730031	0.00271777	0.85939	0.0417501	0.975554
PPCDC	-0.00593354	0.243746	0.279759	0.730031	-0.00531135	0.413493	0.133303	0.964156
AGRN	0.0154631	0.243902	0.000367567	0.730031	0.017719	0.342773	0.139225	0.962822
GBP4	-0.0039191	0.244947	0.0192639	0.730031	-0.00108729	0.871528	0.857647	0.977796
STX8	-0.00605307	0.244958	0.115168	0.730031	0.000191494	0.985051	0.47109	0.995166
SPARC	-0.00339978	0.247651	0.00954663	0.733326	-0.0060429	0.19528	0.611108	0.932143
ECE1	0.00581512	0.248396	0.672618	0.733326	-0.0115102	0.214095	0.104454	0.932143
CPVL	0.0105513	0.249563	0.0208713	0.733326	-0.003365	0.70774	0.951807	0.966904
ADGRB3	-0.00671169	0.250207	0.0682554	0.733326	-0.00606888	0.457042	0.739861	0.965746
DKK1	0.00919304	0.250418	0.72162	0.733326	0.0144984	0.201475	0.581443	0.932143
SCARF2	0.00318251	0.253621	0.0483314	0.733326	0.00211221	0.601001	0.156609	0.966904
PDCD6	-0.00773594	0.253983	0.799563	0.733326	-0.00252505	0.80784	0.856515	0.969541
WFDC2	0.00104157	0.255982	0.0605686	0.733326	0.00726905	0.463548	0.569573	0.966904
MMP8	0.0136165	0.256093	0.0477614	0.733326	0.00382752	0.806809	0.00877749	0.969098
FCAR	0.00615218	0.256158	0.000441017	0.733326	0.00402679	0.434283	0.0221115	0.964156
COMT	-0.0047408	0.256783	0.365803	0.733326	0.00172436	0.757082	0.953702	0.966904
CORO1A	0.0139791	0.257253	0.00103869	0.733326	0.0142973	0.372552	0.00467829	0.962822
NCF2	0.00478201	0.257356	8.8424e-07	0.733326	0.00929496	0.246782	0.0525594	0.940409
PTPRF	-0.00681482	0.257475	0.00591684	0.733326	-0.00342212	0.640165	0.25654	0.966904
NTRK3	-0.0041907	0.257536	0.304329	0.733326	0.00176962	0.711841	0.970246	0.966904
FOLR3	-0.0227264	0.257601	0.33211	0.733326	-0.0368978	0.185819	0.203442	0.932143
CCL13	-0.0191665	0.258006	0.525846	0.733326	-0.0157732	0.419251	0.877454	0.964156
FUCA1	0.0149245	0.258576	0.273593	0.733326	0.00512467	0.751933	0.250143	0.966904
IRAG2	-0.00373579	0.26046	0.0020855	0.733551	0.0065249	0.270801	0.205742	0.94461
STAT5B	0.00339077	0.260645	0.0689987	0.733551	-0.000342413	0.955935	0.670832	0.995166
DDAH1	-0.00524188	0.260741	0.62865	0.733551	-0.00386733	0.350583	0.500365	0.962822
CCL22	0.00657985	0.264276	0.493349	0.738487	0.00458923	0.483487	0.938016	0.966904
SERPINE1	0.00876794	0.264658	0.545694	0.738487	0.0292036	0.040773	0.155764	0.932143
HSPA1A	-0.00587134	0.265049	0.637967	0.738487	-0.00955032	0.0839563	0.353902	0.932143
BCL2L11	-0.0042865	0.265793	0.00907453	0.738487	0.00238368	0.70717	0.913429	0.966904
AIFM1	-0.00289349	0.266576	0.801267	0.738487	-0.000943627	0.694582	0.898456	0.966904
TFRC	-0.00333122	0.266749	0.136951	0.738487	5.997e-05	0.989014	0.478182	0.995309
PAEP	-0.0148575	0.268482	0.50747	0.738487	-0.0112269	0.341573	0.238937	0.962822
SPINT2	-0.00469022	0.269369	0.00102554	0.738487	0.00115173	0.921087	0.889204	0.995166
LBR	0.00657258	0.270385	4.50087e-05	0.738487	0.0075178	0.446561	0.0143111	0.965746
APP	-0.0073635	0.2712	0.0789863	0.738487	-0.015026	0.0452059	0.177256	0.932143
VSTM1	-0.00265305	0.271243	0.543686	0.738487	-0.00113822	0.736147	0.714407	0.966904
IL6	-0.00172494	0.271537	0.00953418	0.738487	0.0144758	0.0691966	0.330328	0.932143
SDC4	-0.00613669	0.271595	0.0755402	0.738487	-0.00575485	0.57146	0.753615	0.966904
SPINK1	0.0035006	0.273557	0.459702	0.74191	0.00666491	0.423582	0.481871	0.964156
CASP8	0.00245988	0.275308	0.0172937	0.743751	0.00452745	0.114633	0.0186828	0.932143
SNAP29	-0.00604162	0.275799	0.0355809	0.743751	-0.00661969	0.413583	0.879364	0.964156
AXL	0.00218762	0.276351	0.0522606	0.743751	0.00694521	0.589849	0.657216	0.966904
IFNLR1	-0.00349724	0.277759	0.739977	0.745639	-0.00785081	0.015733	0.0377412	0.868336
IL34	0.00288811	0.280768	0.11956	0.745929	-0.00132232	0.678321	0.921691	0.966904
GUSB	0.0114242	0.281092	0.270753	0.745929	-0.00578225	0.663242	0.744061	0.966904
YES1	-0.00403216	0.281564	0.411685	0.745929	-0.00235194	0.521208	0.39793	0.966904
CNTN2	0.00268805	0.281726	0.511447	0.745929	-0.00224404	0.546528	0.559257	0.966904
TNFRSF10A	-0.00547884	0.282566	0.000635309	0.745929	-0.00449445	0.568887	0.361232	0.966904
ADGRE5	-0.00625556	0.282631	0.000175677	0.745929	-0.00131982	0.917234	0.958841	0.995166
CNTN1	-0.00886758	0.283104	0.247985	0.745929	-0.0125159	0.194434	0.51382	0.932143
CTSC	0.00722339	0.283888	0.456111	0.745929	0.007909	0.379908	0.918257	0.962822
ROR1	-0.00836733	0.285128	0.0180897	0.745929	0.000169427	0.987719	0.177147	0.995309
XPNPEP2	-0.00915066	0.285375	0.0503959	0.745929	-0.0110227	0.24615	0.327435	0.940409
MOG	0.00784872	0.285645	0.0473373	0.745929	0.00656782	0.448802	0.391338	0.965746
CRIM1	-0.0082312	0.286739	0.0542674	0.745941	-0.00802153	0.44269	0.584671	0.965746
PIK3AP1	-0.00452113	0.287064	0.00167278	0.745941	0.00419509	0.490348	0.353632	0.966904
IL10RB	-0.00780696	0.287856	0.0811637	0.746161	-0.0114828	0.288971	0.721992	0.94461
PLIN3	-0.00309847	0.289071	0.0945978	0.747155	0.00385785	0.362374	0.620214	0.962822
ARG1	0.00404418	0.289655	1.19675e-06	0.747155	0.00751812	0.142193	0.00180102	0.932143
CPPED1	-0.00746013	0.290812	0.0626094	0.748309	-0.0109432	0.377822	0.0585915	0.962822
SPON2	-0.00621448	0.294406	1.45403e-06	0.750519	-0.00822924	0.355314	0.282282	0.962822
CAPG	-0.00751932	0.294989	0.659337	0.750519	-0.00907668	0.352493	0.610444	0.962822
IRAK1	-0.00207148	0.295256	0.622041	0.750519	0.0010027	0.710628	0.438587	0.966904
NPDC1	-0.0060437	0.296488	0.0049305	0.750519	-0.00893811	0.224739	0.582413	0.932143
IL13	-0.00130127	0.296515	0.534224	0.750519	-0.00141258	0.585622	0.304274	0.966904
AREG	-0.00709812	0.297189	0.12568	0.750519	-0.0012255	0.862605	0.179529	0.975554
ACAN	-0.00605605	0.29786	0.0215684	0.750519	-0.00805983	0.176985	0.218555	0.932143
PRTG	-0.00500421	0.297869	0.0904554	0.750519	-0.00351679	0.458782	0.353797	0.965746
IGF2R	-0.0057913	0.29864	0.000144894	0.750519	-0.000167091	0.985215	0.506782	0.995166
CLPP	-0.00200358	0.299465	0.447635	0.750519	-0.000251813	0.940322	0.780912	0.995166
FCRL6	0.00211581	0.300318	0.712155	0.750519	-0.00148626	0.652525	0.548358	0.966904
ADA	-0.00192017	0.300387	0.178666	0.750519	-0.0017692	0.471658	0.283138	0.966904
TNC	0.00591779	0.300919	0.00343741	0.750519	0.0088477	0.299555	0.42252	0.948721
PFDN2	-0.00436687	0.303444	0.580417	0.752608	0.00462188	0.361706	0.599204	0.962822
PRL	-0.00323522	0.303559	0.380165	0.752608	0.00517808	0.152316	0.294336	0.932143
RELT	-0.0106468	0.304869	0.025866	0.752608	-0.00498174	0.754593	0.838501	0.966904
TNFRSF1B	-0.00579758	0.305078	0.00030597	0.752608	0.00279126	0.838979	0.977575	0.97518
STX6	-0.00214792	0.30566	0.231363	0.752608	-0.00109657	0.650315	0.482899	0.966904
SCARF1	0.00453004	0.306037	0.119644	0.752608	0.00752995	0.233343	0.585485	0.932143
DNAJA2	-0.00357774	0.307293	0.134498	0.753891	0.0023276	0.481029	0.25979	0.966904
NUDC	-0.00345336	0.308504	0.394977	0.753891	-0.00121213	0.758166	0.476325	0.966904
TINAGL1	-0.00874374	0.308702	0.0156082	0.753891	-0.00762097	0.524562	0.748641	0.966904
KIR3DL1	-0.00300642	0.310052	0.374126	0.754031	0.00568367	0.137952	0.501261	0.932143
LAIR2	-0.0101279	0.310675	0.665397	0.754031	-0.0155471	0.260746	0.56753	0.94461
GFRA1	-0.00423209	0.311559	0.00500947	0.754031	-0.00433562	0.421955	0.166554	0.964156
DRAXIN	-0.00321177	0.311688	0.298681	0.754031	-0.00189425	0.692191	0.935234	0.966904
SKAP2	0.00365634	0.312333	0.000191427	0.754031	0.00806526	0.132585	0.0665193	0.932143
CREG1	0.00879032	0.313318	0.343571	0.754681	-0.00774485	0.413683	0.819514	0.964156
CD300LF	0.0111572	0.316061	0.000919828	0.759554	0.0152439	0.298024	0.0178431	0.947846
GLOD4	0.00862073	0.317089	0.412975	0.760293	-0.0155555	0.0932499	0.231977	0.932143
IL17RA	-0.00853881	0.317895	0.134756	0.760497	-0.000451455	0.964983	0.115673	0.995166
AGXT	-0.00156002	0.319675	0.459711	0.761185	0.000901318	0.773737	0.643553	0.966904
PDGFA	-0.00849681	0.320333	0.000177204	0.761185	-0.00478537	0.708555	0.654936	0.966904
PSMG3	-0.00335874	0.320347	0.4648	0.761185	0.00314575	0.560534	0.377677	0.966904
AZU1	0.0127782	0.324884	0.00147368	0.765722	0.0150241	0.386315	0.00166411	0.964156
EPHB6	-0.00809115	0.325357	0.0406061	0.765722	-0.0147718	0.109146	0.149094	0.932143
PILRA	0.00892873	0.325785	0.00868979	0.765722	0.0039362	0.731505	0.660626	0.966904
TNFRSF11B	0.00813763	0.328137	0.0328959	0.765722	0.00398384	0.725285	0.381462	0.966904
CA14	0.00942837	0.328266	0.115556	0.765722	0.0102104	0.410238	0.0754387	0.964156
EFNA1	-0.0113584	0.328581	0.232715	0.765722	-0.0141054	0.283299	0.662239	0.94461
FOXO3	-0.00555135	0.330273	0.0152151	0.765722	0.0125317	0.0554599	0.0239115	0.932143
ENTPD5	0.00209531	0.330498	0.0261449	0.765722	-0.000336999	0.923575	0.316512	0.995166
L1CAM	-0.00456361	0.331224	0.316984	0.765722	-0.000144414	0.974256	0.237562	0.995166
CLEC1A	-0.00250267	0.331503	0.35975	0.765722	0.00715614	0.161271	0.512975	0.932143
VTCN1	-0.00649699	0.331828	0.240222	0.765722	-0.00486089	0.523956	0.628969	0.966904
F3	-0.00812434	0.331909	0.117906	0.765722	-0.0123792	0.166637	0.157871	0.932143
PECAM1	-0.00448216	0.331948	0.00766364	0.765722	-0.00360865	0.621595	0.79925	0.966904
TIMP4	0.00863016	0.332418	0.000305819	0.765722	0.000567713	0.95002	3.00385e-05	0.995166
SCG2	-0.00304609	0.334423	0.00300823	0.768663	-0.00457159	0.263011	0.0848586	0.94461
MARCO	-0.00274978	0.33524	0.0678424	0.768866	-9.65863e-05	0.986323	0.503693	0.995166
PRCP	0.010592	0.336955	0.0860446	0.771123	-0.00382909	0.776548	0.979005	0.966904
EDIL3	-0.00623199	0.338249	0.00120547	0.772408	0.000247799	0.977706	0.960663	0.995166
DBI	-0.0106276	0.340113	0.490757	0.7748	-0.0127492	0.376188	0.877734	0.962822
MERTK	-0.00404058	0.341329	0.774669	0.7748	-0.0109281	0.0539558	0.0919669	0.932143
GALNT2	-0.00197769	0.341551	0.821342	0.7748	-0.000476027	0.848215	0.716557	0.97518
LDLR	-0.00457675	0.342234	0.000513846	0.7748	-0.0038612	0.655472	0.672472	0.966904
PCOLCE	0.0117088	0.344877	0.0309415	0.778674	0.0152441	0.281501	0.402065	0.94461
PTPRM	0.00257793	0.345717	0.893009	0.778674	-0.00388476	0.243379	0.688449	0.940409
BMP6	-0.00380104	0.346439	0.134204	0.778674	-0.00264817	0.71345	0.989419	0.966904
CTRB1	0.00524094	0.34715	0.633351	0.778674	-0.00622706	0.371034	0.443981	0.962822
NUB1	-0.00278467	0.347635	0.338071	0.778674	-0.00194502	0.648299	0.963749	0.966904
SNX9	-0.00469649	0.348532	0.571075	0.779028	-0.00147165	0.844569	0.992563	0.97518
KLK14	-0.0133285	0.3499	0.0391179	0.780433	-0.0121491	0.366364	0.0311018	0.962822
TCN2	-0.00731761	0.35128	0.00954599	0.78086	-0.00492234	0.699556	0.890485	0.966904
ANXA3	0.00823258	0.351572	0.025298	0.78086	-0.0103222	0.2652	0.1104	0.94461
COL4A1	-0.00694964	0.353888	0.0221224	0.781566	-0.00536067	0.634889	0.961566	0.966904
LRIG1	0.00333227	0.354123	0.0147389	0.781566	-0.00307729	0.392797	0.00521081	0.964156
GSTA3	0.00351391	0.354707	0.792079	0.781566	0.00306942	0.447154	0.89001	0.965746
CDH15	-0.00599102	0.35528	1.26788e-05	0.781566	-0.000343146	0.968808	0.142662	0.995166
P4HB	0.00552155	0.355774	0.132891	0.781566	0.00224659	0.804982	0.241228	0.967698
PLXNB3	-0.00285979	0.357699	0.0541221	0.781566	-0.0073466	0.0783659	0.250725	0.932143
IGFBPL1	0.00270037	0.35777	0.00478996	0.781566	0.00196738	0.655879	0.262914	0.966904
CCL25	-0.00735749	0.357816	0.00278662	0.781566	-0.00816104	0.38236	0.0707836	0.962822
CD109	-0.00434799	0.360591	0.0060354	0.785383	-0.0109877	0.0575764	0.000560901	0.932143
CCN1	-0.00929946	0.361099	0.0583946	0.785383	-0.0110207	0.485632	0.610139	0.966904
CPE	-0.00977658	0.36334	0.0231629	0.785383	-0.0203669	0.072702	0.353667	0.932143
BST1	0.00346802	0.363415	0.0621647	0.785383	-0.00463508	0.326759	0.154094	0.962822
CCL24	-0.010304	0.367285	0.776716	0.785383	-0.0156727	0.29399	0.728221	0.94461
PAM	0.0097314	0.367443	0.285101	0.785383	-0.00333865	0.768894	0.593169	0.966904
TNXB	-0.00503185	0.368559	0.00848234	0.785383	-0.00403874	0.573469	0.291205	0.966904
ADA2	0.00737213	0.368634	0.792379	0.785383	0.012575	0.230177	0.222902	0.932143
F2R	-0.00419644	0.368993	0.00342134	0.785383	0.000228731	0.982661	0.936695	0.995166
KLRD1	-0.00604451	0.369326	0.0057973	0.785383	-0.00555165	0.510468	0.7021	0.966904
NCS1	0.00504392	0.370562	0.169393	0.785383	-0.00347086	0.591813	0.542126	0.966904
SUSD2	-0.00878675	0.371699	0.0215358	0.785383	-0.00937433	0.451825	0.279382	0.965746
ADAMTS13	-0.002052	0.372321	0.478438	0.785383	0.00265315	0.623832	0.519994	0.966904
SIGLEC9	0.00202792	0.372758	0.242771	0.785383	-0.000546977	0.832714	0.350938	0.97518
SCRN1	-0.00524774	0.373971	0.283423	0.785383	-0.00255408	0.835968	0.802267	0.97518
TRIAP1	-0.00201768	0.374098	0.0752584	0.785383	-0.00342773	0.231947	0.313231	0.932143
CST6	-0.00990995	0.374892	0.00507108	0.785383	-0.0101247	0.457675	0.682368	0.965746
VPS37A	-0.00157292	0.375622	0.860539	0.785383	-0.00432352	0.189672	0.512009	0.932143
CA11	0.00249266	0.375991	0.154136	0.785383	-0.0037074	0.341184	0.643524	0.962822
IL1R2	-0.00685159	0.3777	0.0482592	0.785383	-0.0118671	0.191834	0.570853	0.932143
DFFA	-0.0026272	0.377907	0.83995	0.785383	-0.00624925	0.0323103	0.254253	0.932143
IL13RA1	-0.00171525	0.378726	0.169054	0.785383	-0.00184538	0.49427	0.642294	0.966904
MMP7	0.00953022	0.379441	0.218652	0.785383	0.00791555	0.549637	0.963438	0.966904
PTH1R	-0.00367791	0.379953	0.00486197	0.785383	-0.00624517	0.20861	0.233594	0.932143
RSPO3	-0.00356027	0.381357	0.169627	0.785383	-0.00664214	0.233136	0.567852	0.932143
ENG	-0.00634112	0.381602	0.00930621	0.785383	-0.00668607	0.485417	0.522766	0.966904
CD200R1	-0.00422683	0.382309	0.180692	0.785383	-0.0100605	0.136974	0.487211	0.932143
MNDA	0.0106898	0.382656	0.00243781	0.785383	0.0167945	0.333288	0.00123227	0.962822
IL5RA	-0.00255912	0.382978	0.0496679	0.785383	-0.0022361	0.701145	0.852833	0.966904
HNMT	-0.00664926	0.383021	0.175998	0.785383	-0.0104295	0.228498	0.284583	0.932143
GLO1	-0.00730909	0.383245	0.0807047	0.785383	-0.0108794	0.348595	0.0466815	0.962822
LILRA2	-0.00607401	0.383386	0.234426	0.785383	-0.00904709	0.234469	0.342188	0.932143
GZMB	0.00496397	0.384164	0.214927	0.785451	0.00387587	0.585679	0.114235	0.966904
GNLY	-0.00685992	0.386212	0.760026	0.786743	-0.011233	0.198967	0.612436	0.932143
FRZB	0.0019679	0.386287	0.59636	0.786743	0.00740104	0.0780302	0.315292	0.932143
ADGRG1	-0.00522795	0.388047	0.372873	0.787171	-0.00412928	0.464757	0.525393	0.966904
ICAM1	-0.00682626	0.388448	0.00375988	0.787171	-0.00979788	0.402875	0.557293	0.964156
ALCAM	0.00418083	0.38936	0.0503075	0.787171	0.00297656	0.641278	0.164777	0.966904
IL1R1	-0.00709691	0.389872	0.00209114	0.787171	-0.0119819	0.259346	0.0504178	0.94461
CLC	0.00568661	0.390228	0.000538517	0.787171	0.00989771	0.38042	0.0555366	0.962822
SORT1	0.00798542	0.391297	0.118315	0.787821	0.0151844	0.240376	0.781719	0.940409
CD5	-0.00534006	0.393922	0.102527	0.791367	-0.0100855	0.138974	0.440584	0.932143
PARK7	0.00710206	0.394558	0.0351339	0.791367	-0.0101271	0.389791	0.504257	0.964156
BTN2A1	0.00295289	0.396452	0.354795	0.791394	0.00559434	0.612046	0.791467	0.966904
VPS53	-0.000788224	0.396455	0.656632	0.791394	-0.000407364	0.727589	0.875894	0.966904
USP8	-0.00353901	0.397006	0.651386	0.791394	0.00209068	0.744695	0.426044	0.966904
BANK1	0.00297913	0.398084	0.266059	0.791394	0.00592603	0.148542	0.660983	0.932143
MAPK9	0.00265859	0.398883	0.00133708	0.791394	0.00302977	0.450755	0.775379	0.965746
APOM	-0.00443777	0.400462	0.0220985	0.791394	-0.00571717	0.442688	0.395657	0.965746
PNLIPRP2	-0.00353129	0.40441	0.662981	0.791394	-0.00789611	0.155133	0.0920498	0.932143
DPY30	-0.00140527	0.40445	0.919666	0.791394	0.00112059	0.594355	0.942656	0.966904
TXNDC5	-0.00170117	0.404733	0.0219935	0.791394	0.00114723	0.670009	0.433674	0.966904
DLL1	-0.00547849	0.404959	0.295981	0.791394	-0.00636767	0.372244	0.203553	0.962822
CRLF1	-0.000704516	0.405943	0.903132	0.791394	-0.00325738	0.0276887	0.0152313	0.905114
TNFSF13B	0.00446226	0.407063	0.464012	0.791394	0.000198612	0.978464	0.776692	0.995166
SRC	-0.00184888	0.407633	0.424186	0.791394	-0.00499476	0.0384968	0.12965	0.932143
IL12B	-0.00297171	0.408093	0.340864	0.791394	-0.00910849	0.0386144	0.172634	0.932143
MMP9	0.00705586	0.408512	0.414071	0.791394	0.00486275	0.658152	0.0642289	0.966904
CD1C	0.0010977	0.409058	0.444703	0.791394	0.000456297	0.76091	0.0995923	0.966904
MAD1L1	0.00375711	0.409192	0.00550977	0.791394	0.00312957	0.514826	0.0130339	0.966904
ADGRE2	-0.00472184	0.409242	0.000185216	0.791394	-0.000437322	0.968277	0.946341	0.995166
RBKS	0.0078253	0.409459	0.361176	0.791394	-0.0126249	0.279463	0.727584	0.94461
CNTN4	-0.00396816	0.409574	0.292346	0.791394	-0.00456886	0.336547	0.125655	0.962822
CD27	-0.00294863	0.412272	0.00356685	0.793348	0.00231475	0.830123	0.872306	0.97518
HMOX2	-0.00266062	0.412722	0.81784	0.793348	-0.00150714	0.751318	0.679241	0.966904
EPHA1	-0.0061985	0.413546	0.0452467	0.793348	-0.014053	0.0924404	0.0476263	0.932143
LTBR	-0.00481023	0.413594	0.00220127	0.793348	0.00182914	0.897899	0.885255	0.990435
NECTIN4	-0.00780321	0.417149	0.089629	0.797197	-0.00693264	0.586659	0.547835	0.966904
GPA33	-0.00602636	0.417196	0.0145484	0.797197	-0.00567834	0.678177	0.797246	0.966904
ANGPTL3	0.0093406	0.417867	0.258449	0.797197	0.00359513	0.795533	0.961507	0.96733
ANGPT2	-0.00361858	0.419864	0.829202	0.798449	0.000144627	0.982863	0.298273	0.995166
PSG1	-0.00287124	0.420037	0.778447	0.798449	0.00061038	0.893607	0.35676	0.988595
S100P	0.005537	0.421655	0.0141686	0.800083	0.0104974	0.353618	0.190489	0.962822
CD302	-0.00263586	0.424921	0.006378	0.804833	-0.00201513	0.666518	0.82644	0.966904
VMO1	-0.00543279	0.426117	0.137985	0.805652	0.00267135	0.777932	0.92669	0.966904
CNTN3	-0.00326419	0.427497	0.0222221	0.806815	-0.00602318	0.170237	0.0187598	0.932143
FUT3_FUT5	0.00973959	0.429561	0.660646	0.809262	-0.00688003	0.651036	0.888826	0.966904
DCTN6	-0.00184268	0.43085	0.758365	0.809919	-0.00893156	0.0136165	0.0788123	0.868336
DSG2	-0.00453835	0.431919	0.0133494	0.809919	-0.00740511	0.316882	0.202646	0.962822
ADAMTS15	-0.00350914	0.432484	0.201482	0.809919	-0.00848983	0.139011	0.572478	0.932143
PRTN3	0.0102777	0.433465	3.81925e-05	0.809919	0.0225978	0.214892	0.00056467	0.932143
PRSS27	-0.00860498	0.433748	4.68571e-08	0.809919	-0.0176962	0.257868	9.2599e-05	0.94461
AOC1	-0.0062697	0.435279	7.67105e-05	0.810707	-0.00661834	0.499702	0.00696026	0.966904
PLA2G10	0.00633172	0.436021	0.00682258	0.810707	-0.00699875	0.456802	0.117564	0.965746
LRPAP1	-0.00699789	0.436475	0.175984	0.810707	-0.00297608	0.785001	0.318897	0.966904
TREM2	0.00674223	0.438458	0.000952877	0.811998	0.0159219	0.160385	0.363856	0.932143
IL18RAP	0.00107678	0.43871	0.933622	0.811998	-0.00154522	0.501839	0.518747	0.966904
MPIG6B	0.00244133	0.439844	0.65521	0.812671	-0.000452038	0.909253	0.398874	0.99502
LEPR	-0.00114441	0.442957	0.722275	0.816992	0.00137541	0.601651	0.786036	0.966904
CCL5	-0.00868927	0.444997	0.509051	0.817282	-0.00968217	0.459057	0.889368	0.965746
HS3ST3B1	-0.00106472	0.447389	0.946723	0.817282	-0.00401787	0.0242853	0.135283	0.894063
CXCL10	-0.00731098	0.447615	0.231729	0.817282	-0.00827892	0.567511	0.685094	0.966904
ST6GAL1	-0.00776176	0.450002	6.74623e-05	0.817282	-0.00702807	0.646976	0.0707476	0.966904
PDGFB	0.00363535	0.450257	0.683837	0.817282	-0.00130747	0.832121	0.678152	0.97518
GSAP	-0.00120021	0.450438	0.566312	0.817282	0.00104787	0.662308	0.857039	0.966904
PSME1	-0.00290032	0.450593	0.732498	0.817282	-0.00267072	0.533786	0.912819	0.966904
CLEC14A	-0.00894755	0.450608	0.0280216	0.817282	0.00048237	0.974621	0.720127	0.995166
TIE1	-0.00517254	0.450848	0.00340078	0.817282	0.000995491	0.904101	0.471197	0.993764
IL19	-0.00847808	0.450861	0.0337253	0.817282	0.00100316	0.95031	0.142239	0.995166
BPIFB1	-0.00721069	0.452228	0.122495	0.817569	-0.0165855	0.207196	0.121925	0.932143
ANXA11	-0.00456873	0.452569	0.0215536	0.817569	-0.0059432	0.355675	0.618768	0.962822
AGER	-0.00678354	0.453602	0.0151111	0.817947	-0.00426339	0.743374	0.593347	0.966904
TYMP	-0.00433477	0.455455	0.0241424	0.817947	0.0139205	0.136125	0.487106	0.932143
SPARCL1	0.00550861	0.455563	0.0106157	0.817947	0.0125016	0.326067	0.502708	0.962822
APLP1	-0.00264815	0.455879	0.242436	0.817947	0.000156845	0.979285	0.644997	0.995166
CA12	-0.00478137	0.457952	0.089881	0.818466	-0.0168626	0.0162743	0.0217431	0.868336
NRP2	-0.00175632	0.458474	0.615959	0.818466	-0.00517586	0.0384596	0.130761	0.932143
INPPL1	0.00219201	0.458586	0.454938	0.818466	-0.00446966	0.158922	0.209392	0.932143
FGF5	-0.00265006	0.460697	0.0230191	0.818466	-0.000244116	0.959293	0.581832	0.995166
ANKRD54	-0.0013332	0.461976	0.865637	0.818466	-0.000110165	0.962347	0.875318	0.995166
ULBP2	0.0020551	0.462503	0.595272	0.818466	-0.00540722	0.0812548	0.194439	0.932143
KIR2DL3	-0.00278423	0.463022	0.306007	0.818466	-0.00244836	0.645445	0.645803	0.966904
TPMT	-0.00211639	0.463022	0.538431	0.818466	0.00363766	0.509789	0.749216	0.966904
PIK3IP1	0.000381387	0.463151	0.00536264	0.818466	0.0070587	0.472373	0.536289	0.966904
MIF	0.00896882	0.464906	0.0856215	0.818954	-2.24329e-05	0.998869	0.626186	0.999213
DPP10	-0.00179692	0.464979	0.508025	0.818954	-0.000254347	0.936714	0.428789	0.995166
ERBB2	-0.00505851	0.465968	0.0302598	0.819328	-0.0135103	0.0829106	0.0937303	0.932143
MUC13	0.00662679	0.467044	0.104915	0.819853	-0.0026312	0.752861	0.0706315	0.966904
ERBB3	-0.00427865	0.468063	0.0541611	0.819921	-0.00960217	0.211589	0.220436	0.932143
CTSO	-0.00255406	0.46911	0.342772	0.819921	-0.00385438	0.390662	0.674008	0.964156
STAMBP	-0.0027476	0.470143	0.319818	0.819921	-0.00653711	0.162494	0.119125	0.932143
FKBP1B	0.0018398	0.471098	4.38393e-06	0.819921	0.00396402	0.121125	0.0029242	0.932143
STC2	0.00388948	0.471686	0.118613	0.819921	0.00996958	0.205083	0.428713	0.932143
DLK1	0.00115883	0.472653	0.0162353	0.819921	0.00940837	0.455299	0.478669	0.965746
ITIH3	-0.00187071	0.473024	0.652729	0.819921	-0.000895927	0.86736	0.49184	0.976865
ENO1	-0.00455163	0.4733	0.254187	0.819921	-0.00227649	0.682676	0.382108	0.966904
FUS	-0.00172238	0.474782	0.246706	0.821139	5.8723e-05	0.989186	0.742077	0.995309
PSIP1	-0.00197594	0.478134	0.000556753	0.821878	0.00694905	0.0261793	0.0439099	0.905114
SMOC2	-0.00612783	0.479032	0.000276507	0.821878	-0.0148906	0.0805458	0.0118264	0.932143
ADAM8	-0.00446171	0.480467	0.0292918	0.821878	-0.00754478	0.44587	0.580871	0.965746
GPC1	-0.004679	0.481806	0.0361797	0.821878	-0.00740637	0.322866	0.199215	0.962822
ALPP	0.00680085	0.48227	0.679922	0.821878	-0.0102521	0.421553	0.761493	0.964156
MANSC1	0.00247951	0.482705	0.0151729	0.821878	-0.00259526	0.535231	0.0380004	0.966904
SKAP1	-0.00178262	0.482823	0.419067	0.821878	0.000527244	0.863014	0.985233	0.975554
CCL8	-0.00826416	0.483234	0.418557	0.821878	-0.0109143	0.416112	0.75512	0.964156
ATOX1	0.00610932	0.483481	0.0407799	0.821878	0.0190103	0.106759	0.12458	0.932143
VWA1	-0.0046201	0.484205	0.00315316	0.821878	-0.00887362	0.220527	0.244028	0.932143
EPCAM	-0.0046375	0.484279	0.00358769	0.821878	-0.00303572	0.753497	0.553134	0.966904
ATP5PO	-0.00166269	0.486454	0.774843	0.821878	0.00299376	0.339882	0.674596	0.962822
IL12RB1	0.00205068	0.486665	0.21955	0.821878	0.000410968	0.930476	0.858674	0.995166
PSPN	-0.00151794	0.487145	0.853327	0.821878	0.00315003	0.380506	0.762803	0.962822
NBL1	-0.00358256	0.487486	5.16672e-05	0.821878	-0.00936249	0.161381	0.0251388	0.932143
HNRNPK	-0.00118371	0.487674	0.493018	0.821878	-0.000704907	0.822401	0.908325	0.97518
RET	-0.00160322	0.488629	0.930334	0.822176	-0.00565086	0.119007	0.617158	0.932143
MMP12	0.00580727	0.491246	0.612531	0.82459	0.00192504	0.851429	0.854742	0.97518
SIRT5	-0.00152796	0.491627	0.844004	0.82459	0.000866869	0.75748	0.885414	0.966904
CA6	0.00189582	0.494009	0.00887924	0.825421	-0.00120072	0.716766	0.00370205	0.966904
GH1	-0.00313548	0.49418	0.0282469	0.825421	-0.00507808	0.465576	0.189115	0.966904
IFNGR1	-0.00317858	0.49447	0.000115384	0.825421	-0.00381723	0.592525	0.273	0.966904
ACE2	-0.00484027	0.495468	0.0327845	0.825519	-0.00640378	0.521003	0.929815	0.966904
OMG	-0.002444	0.497333	0.0818196	0.825519	-0.00761276	0.0831868	0.0064957	0.932143
OSCAR	-0.00641589	0.497402	0.0305633	0.825519	-0.0142505	0.185956	0.508893	0.932143
TJAP1	-0.00112968	0.498869	0.00658798	0.825519	0.000563777	0.761082	0.70019	0.966904
MSLN	0.00388016	0.499187	0.0669382	0.825519	0.00516817	0.539643	0.409606	0.966904
SERPINB8	0.00501006	0.500441	1.34448e-13	0.825519	0.00257598	0.78846	1.03151e-07	0.966904
FOLR1	0.00377291	0.500717	0.704158	0.825519	0.00758142	0.577782	0.952656	0.966904
NCAM1	-0.00486661	0.502505	0.000815822	0.825519	-0.00977511	0.281313	0.146136	0.94461
ITGAM	-0.00423408	0.503175	0.233943	0.825519	-0.00745493	0.302775	0.091021	0.948721
CSTB	-0.00635761	0.503298	0.000321653	0.825519	-0.00470597	0.710632	0.000546411	0.966904
SCGB3A2	0.00260799	0.504201	0.0580656	0.825519	-0.0089357	0.168855	0.277153	0.932143
ANGPT1	0.00168944	0.504507	0.258041	0.825519	-0.00176696	0.648301	0.610634	0.966904
HARS1	-0.00447557	0.504701	0.257921	0.825519	-0.00538171	0.377701	0.0141281	0.962822
KYAT1	-0.0070407	0.508123	0.233779	0.82983	-0.00584429	0.711828	0.178404	0.966904
SERPINA11	-0.00259803	0.510113	0.879939	0.831791	0.00406806	0.605883	0.902789	0.966904
DPP7	-0.00494898	0.511228	0.282788	0.832323	-0.00898038	0.329271	0.211308	0.962822
CXCL9	-0.00584182	0.514264	0.00233496	0.835976	-0.00736719	0.587936	0.404698	0.966904
S100A4	0.00276588	0.515771	0.505172	0.836027	0.00268274	0.651173	0.289039	0.966904
CD300C	-0.00454779	0.51588	0.00812429	0.836027	-0.00329334	0.72675	0.984479	0.966904
GFRA2	0.0011443	0.51698	0.775713	0.836524	0.000722494	0.785353	0.80235	0.966904
PAK4	-0.000965703	0.52393	0.345446	0.846473	-0.0017606	0.346467	0.842451	0.962822
IGFBP1	0.00617396	0.525443	0.384094	0.846979	0.00444883	0.740785	0.0193202	0.966904
CCL17	0.00365414	0.526192	0.61871	0.846979	-0.00819521	0.276321	0.626213	0.94461
SLC39A14	-0.00155319	0.5277	0.477615	0.846979	0.000213275	0.946045	0.737923	0.995166
AK1	-0.00170472	0.528841	0.53168	0.846979	0.00678138	0.217232	0.251325	0.932143
CASP3	0.00553558	0.530106	0.112997	0.846979	0.00478523	0.664209	0.138834	0.966904
PDLIM7	0.00124765	0.531369	0.464592	0.846979	0.00108779	0.765771	0.463835	0.966904
LGALS1	-0.00147775	0.531909	0.446191	0.846979	0.00624128	0.202148	0.511773	0.932143
ABHD14B	-0.00340829	0.532213	0.0569341	0.846979	0.00292995	0.681957	0.454336	0.966904
CEACAM5	-0.00443028	0.532314	1.80776e-05	0.846979	-0.0194171	0.0531851	0.0211201	0.932143
GLRX	-0.00501731	0.532787	0.240288	0.846979	-0.0115233	0.226078	0.585822	0.932143
ING1	-0.00152156	0.536985	0.85821	0.846979	0.00301463	0.286415	0.29407	0.94461
MSRA	-0.00387679	0.537858	0.655134	0.846979	-0.00186718	0.76617	0.449234	0.966904
PGLYRP1	0.00448913	0.538091	0.104553	0.846979	0.00863071	0.527454	0.839298	0.966904
KRT18	-0.0069122	0.539302	0.341286	0.846979	0.00460588	0.734823	0.0637835	0.966904
IL1B	0.00304459	0.53959	0.000344423	0.846979	0.00716911	0.264983	0.0193514	0.94461
IL20RA	-0.000926209	0.539887	0.28386	0.846979	-0.00677452	0.0127774	0.151349	0.868336
SULT1A1	0.00261482	0.540384	0.188223	0.846979	-0.000279036	0.960572	0.491938	0.995166
MGLL	0.00230677	0.54047	0.232429	0.846979	0.00394134	0.394234	0.478276	0.964156
DCTPP1	-0.00345849	0.540543	0.389645	0.846979	-0.000229242	0.97569	0.720162	0.995166
CHI3L1	0.0077005	0.541543	0.500553	0.846979	-0.0159945	0.302047	0.229129	0.948721
DKK3	0.00371186	0.541718	0.0195514	0.846979	0.00418789	0.59877	0.432362	0.966904
CD300E	-0.00356189	0.541906	0.019511	0.846979	-0.00296063	0.761923	0.928716	0.966904
CD209	-0.00416936	0.544726	0.0111402	0.848743	0.000168547	0.986107	0.805045	0.995166
CTSF	-0.00471659	0.545409	0.218901	0.848743	-0.004231	0.652689	0.773342	0.966904
HGF	0.00346014	0.545448	0.00330959	0.848743	0.00146843	0.86293	0.897837	0.975554
ABL1	-0.00171057	0.546297	0.582303	0.848812	-0.00277192	0.287046	0.190488	0.94461
PADI2	0.00227407	0.551138	0.0570267	0.853986	0.00915519	0.00822502	0.0304562	0.868336
CARHSP1	-0.00238463	0.551246	0.573023	0.853986	-0.000741644	0.885583	0.979509	0.985253
PAG1	-0.00316468	0.552416	0.501255	0.854544	0.00115949	0.856876	0.820025	0.975554
F11R	-0.00410243	0.553996	0.000722756	0.855026	-0.00247118	0.831042	0.801508	0.97518
RNASE3	0.00989593	0.554593	0.0036767	0.855026	0.0411132	0.0776841	0.00796374	0.932143
GCNT1	0.00277654	0.555159	0.417625	0.855026	0.000187527	0.973752	0.995778	0.995166
DPT	0.00361325	0.559479	0.036448	0.86022	-0.00174501	0.868588	0.940208	0.977496
ITGAV	0.00121388	0.561706	0.104722	0.86022	0.00260244	0.268742	0.0400033	0.94461
CIAPIN1	0.00170261	0.562939	0.720701	0.86022	0.00440524	0.229077	0.232151	0.932143
NRP1	0.00627657	0.563171	0.0386518	0.86022	0.000174527	0.98872	0.491037	0.995309
CNDP1	0.00278827	0.563667	0.231247	0.86022	0.002732	0.708589	0.487815	0.966904
NME3	0.00152713	0.563713	0.434891	0.86022	-0.00106434	0.769708	0.781291	0.966904
LGALS8	-0.00506497	0.564603	0.638902	0.86022	-0.00185136	0.830659	0.233601	0.97518
RSPO1	0.00296667	0.565167	0.0284546	0.86022	0.00245319	0.726573	0.716156	0.966904
KIFBP	-0.00142634	0.566255	0.765139	0.86022	0.000283673	0.942416	0.913778	0.995166
LEP	-0.00150171	0.566685	0.0753679	0.86022	0.00201813	0.697914	0.843889	0.966904
LILRB5	0.00364117	0.56768	0.223976	0.860455	0.00823022	0.455801	0.411738	0.965746
THOP1	-0.00123598	0.568471	0.696911	0.860455	0.00761783	0.046856	0.390743	0.932143
MIA	-0.00266095	0.569848	0.118268	0.861304	-0.00853519	0.222168	0.381431	0.932143
CD74	0.00104766	0.572271	0.000113802	0.862282	0.003257	0.641562	0.688466	0.966904
SIRPB1	-0.00525779	0.572623	0.000222544	0.862282	-0.00732396	0.607842	0.406839	0.966904
PPP3R1	-0.00221213	0.573125	0.290257	0.862282	-0.00338705	0.607539	0.0999909	0.966904
FAS	-0.0034016	0.574625	0.00209462	0.862282	0.00459452	0.696596	0.830094	0.966904
NADK	-0.00324362	0.575485	0.0469216	0.862282	0.00486618	0.629042	0.283125	0.966904
BLMH	0.00307498	0.575943	0.00777339	0.862282	0.0178432	0.0346597	0.0926903	0.932143
LGMN	0.00476331	0.57689	0.00236177	0.862282	-0.00679916	0.560561	0.500171	0.966904
CLEC1B	-0.00224668	0.577034	0.0035416	0.862282	0.00707176	0.146471	0.0451772	0.932143
CHRDL2	-0.00169446	0.579478	0.413378	0.863565	0.00182796	0.776776	0.892328	0.966904
KRT5	-0.00244913	0.580263	0.461399	0.863565	-0.00122649	0.730067	0.148158	0.966904
FYB1	0.00384402	0.580603	0.0217488	0.863565	0.00301497	0.748178	0.0228261	0.966904
DDR1	0.00472129	0.581167	0.0642051	0.863565	-0.0153148	0.169683	0.267633	0.932143
CRELD2	-0.00294359	0.582767	0.354611	0.864725	-0.0036118	0.65484	0.679057	0.966904
SHMT1	-0.00628461	0.583638	0.547331	0.8648	-0.0122569	0.241768	0.397178	0.940409
PLXDC1	-0.0010683	0.586793	0.0269078	0.865456	0.0021143	0.465129	0.5844	0.966904
SIRT2	0.00138426	0.586846	0.502137	0.865456	-0.00477974	0.172129	0.449957	0.932143
CCN3	0.00203463	0.587404	0.000160585	0.865456	0.00773527	0.554956	0.807936	0.966904
CEACAM8	-0.00267117	0.58854	0.0102091	0.865456	-0.000555367	0.949146	0.945548	0.995166
CA5A	0.0023287	0.589365	0.686597	0.865456	-0.0011738	0.803669	0.750688	0.967698
GDNF	-0.00199544	0.589531	0.784469	0.865456	0.00546605	0.351743	0.331058	0.962822
CCL23	0.00116201	0.589823	0.430248	0.865456	0.00127786	0.568674	0.413254	0.966904
EPHA2	-0.00368858	0.592672	0.0195873	0.868429	-0.00170474	0.860403	0.477568	0.975554
HLA.DRA	-0.00268653	0.594389	0.0903828	0.869044	-0.00510963	0.553876	0.577441	0.966904
DPEP2	0.00128501	0.594739	0.954151	0.869044	0.00104771	0.800209	0.735514	0.967698
SNCG	0.00415799	0.597435	0.129133	0.870196	0.0162836	0.16989	0.46521	0.932143
FLT1	-0.00114423	0.597724	0.921242	0.870196	-0.000928759	0.718191	0.241925	0.966904
ANGPTL4	0.00248421	0.600369	0.506832	0.870196	0.00541643	0.28596	0.826677	0.94461
FABP9	0.000851021	0.600444	0.59636	0.870196	0.0040588	0.112122	0.136744	0.932143
SPINK6	0.00191794	0.600618	0.126789	0.870196	0.00546202	0.130892	0.00250519	0.932143
CCL20	-0.00211531	0.601232	0.0574465	0.870196	0.00181864	0.770064	0.598312	0.966904
MITD1	0.00514597	0.601301	0.2553	0.870196	0.00465258	0.684287	0.517664	0.966904
MAEA	0.000827235	0.602868	0.874862	0.871268	0.00202855	0.379302	0.858715	0.962822
ESAM	-0.00404912	0.608011	0.00391211	0.876494	0.000493968	0.965067	0.795772	0.995166
GP6	-0.00519373	0.608337	0.0239701	0.876494	-0.00972621	0.41663	0.705261	0.964156
TNFRSF14	-0.00146238	0.609677	0.0127757	0.876494	0.00578991	0.670447	0.794152	0.966904
GPNMB	0.00351543	0.609807	0.338649	0.876494	0.000521382	0.953814	0.936763	0.995166
DNPH1	0.00539165	0.616409	0.615968	0.884636	-0.0155942	0.212453	0.414861	0.932143
ESM1	-0.00176159	0.617149	0.525272	0.884636	-0.00136383	0.774998	0.998852	0.966904
BAIAP2	-0.0032324	0.618276	0.320193	0.885049	0.00146111	0.854807	0.488923	0.97518
DARS1	-0.000983821	0.619339	0.101267	0.885369	-0.00118451	0.683682	0.552077	0.966904
APRT	-0.00205714	0.621199	0.0982348	0.885718	0.00173143	0.729435	0.88711	0.966904
TPP1	0.00493399	0.621262	0.0424778	0.885718	-0.00544674	0.667671	0.442537	0.966904
CCL21	0.00152955	0.624356	0.566212	0.888891	0.00245261	0.455407	0.761289	0.965746
KLK8	-0.00374332	0.625493	1.72085e-14	0.888891	-0.00518548	0.563095	1.27886e-09	0.966904
GGH	0.00347165	0.626015	0.0590964	0.888891	-0.00350594	0.752793	0.997238	0.966904
TCL1B	-0.000881302	0.631256	0.955442	0.89352	0.00264525	0.544567	0.957747	0.966904
RGMB	-0.00319563	0.631401	0.0034838	0.89352	-0.00176688	0.826271	0.068667	0.97518
KLRB1	-0.00332037	0.631816	0.00311107	0.89352	-0.00304945	0.762219	0.330809	0.966904
RAB6A	-0.00245745	0.633957	0.0162155	0.895347	0.00529184	0.409357	0.356572	0.964156
NMNAT1	0.00345091	0.636417	0.0624555	0.897621	-0.000108919	0.991293	0.423234	0.995494
THY1	0.00324036	0.639731	0.0252617	0.900085	0.0031021	0.799331	0.738762	0.967698
CANT1	-0.00383284	0.639871	0.0143945	0.900085	-0.0168111	0.11302	0.225707	0.932143
SCARB1	0.000799792	0.64125	0.170308	0.900824	-0.000570614	0.762372	0.408133	0.966904
QPCT	0.00171447	0.642517	0.0790051	0.90084	0.00568162	0.608912	0.642856	0.966904
CA13	0.0013053	0.643505	0.913965	0.90084	0.00834123	0.102053	0.580946	0.932143
PTN	0.00207695	0.644391	0.403417	0.90084	-0.00369179	0.52005	0.645299	0.966904
TGFBI	0.00370811	0.644677	0.0534021	0.90084	0.00812038	0.410009	0.123158	0.964156
BRK1	-0.00173157	0.645614	0.00484629	0.900956	0.005038	0.527565	0.773753	0.966904
CRTAC1	0.00290231	0.64896	0.151467	0.904429	0.00911986	0.234469	0.595125	0.932143
PLPBP	0.00202613	0.650585	0.320122	0.90453	0.00497658	0.447288	0.673054	0.965746
HAVCR1	-0.00439628	0.651192	0.045353	0.90453	-0.00835878	0.48689	0.731469	0.966904
FSTL3	-0.0037454	0.651604	0.0934645	0.90453	0.000124361	0.991411	0.641356	0.995494
IL15	-0.00170099	0.653901	0.111743	0.90524	-0.00143973	0.803647	0.63663	0.967698
ACP5	0.0040435	0.654553	0.0164317	0.90524	-0.0102613	0.384983	0.415576	0.962822
COL18A1	-0.00377935	0.65469	0.0283857	0.90524	0.00721294	0.525399	0.863355	0.966904
CR2	-0.00397736	0.655862	0.0175799	0.905673	-0.00187767	0.852266	0.288438	0.97518
LAT2	-0.000834604	0.657472	0.768657	0.905767	0.000193487	0.949614	0.625391	0.995166
SCG3	-0.00163526	0.657647	0.38176	0.905767	-0.00251636	0.650871	0.645469	0.966904
IDUA	0.0030592	0.658972	0.693021	0.906409	-0.00179195	0.836177	0.507713	0.97518
S100A16	0.00345216	0.661099	0.00317481	0.907609	-0.00599041	0.494902	0.000795031	0.966904
CLSTN1	-0.00148458	0.661869	0.352055	0.907609	-0.00395756	0.355707	0.258215	0.962822
OSMR	0.00252813	0.664969	0.0224391	0.907609	-0.00793902	0.285835	0.26867	0.94461
PLTP	0.00168546	0.666639	0.0534181	0.907609	0.00890045	0.122838	0.304505	0.932143
C4BPB	0.000853317	0.66666	0.299517	0.907609	-3.12134e-05	0.991069	0.702402	0.995494
STK11	-0.00151235	0.668323	0.491299	0.907609	0.0007536	0.880399	0.32271	0.981726
TNFRSF1A	-0.00295122	0.671258	0.00322788	0.907609	0.00440604	0.743431	0.894874	0.966904
DDC	0.00663467	0.671782	0.572459	0.907609	0.00229129	0.901079	0.911948	0.991933
CDH6	-0.00153812	0.672285	0.126798	0.907609	0.0023824	0.710313	0.874505	0.966904
CA9	0.00217505	0.672881	0.21871	0.907609	0.0030369	0.657572	0.400826	0.966904
RWDD1	0.00184973	0.673819	0.257283	0.907609	0.000984658	0.853385	0.0931258	0.97518
LAMA4	-0.00312538	0.674502	0.0692505	0.907609	-0.00363088	0.702737	0.825208	0.966904
VEGFA	-0.00407303	0.674603	3.16332e-05	0.907609	-0.00474921	0.709	0.05914	0.966904
STIP1	-0.00211421	0.674984	0.532713	0.907609	-0.000431507	0.920052	0.732204	0.995166
CLSTN2	-0.00170264	0.675227	0.00243304	0.907609	-0.00426068	0.363922	0.0708894	0.962822
NCAM2	-0.00186647	0.67552	0.111635	0.907609	-0.00498372	0.383676	0.14663	0.962822
CD300LG	-0.000899994	0.676083	0.144387	0.907609	0.00462428	0.647812	0.70185	0.966904
LHPP	-0.00552363	0.676334	0.841919	0.907609	-0.0356893	0.0316016	0.103671	0.932143
NPY	0.000603588	0.677233	0.0077497	0.907609	-0.00176685	0.431932	0.025205	0.964156
GGT1	-0.00447203	0.677764	0.643462	0.907609	-0.0150103	0.289174	0.260735	0.94461
TNFRSF11A	-0.00300911	0.678781	0.00763382	0.907609	0.00347707	0.779835	0.886455	0.966904
TPPP3	0.000630302	0.679114	0.561105	0.907609	0.000428798	0.876886	0.585708	0.979301
TRAF2	-0.000686394	0.679631	0.934604	0.907609	0.00149373	0.451772	0.631996	0.965746
CD22	0.00128211	0.682214	0.323889	0.908228	0.00414562	0.371945	0.0430521	0.962822
S100A11	-0.00325755	0.682991	0.0816051	0.908228	0.000854952	0.94715	0.0391474	0.995166
KLK11	-0.00534865	0.683303	0.1193	0.908228	-0.024903	0.108462	0.0958174	0.932143
FLT3LG	-0.00312985	0.683558	0.589616	0.908228	-0.0109818	0.247946	0.399397	0.940409
LAMP2	-0.00231324	0.684399	0.0291886	0.908228	-0.0096538	0.281381	0.782418	0.94461
TFPI2	-0.00341996	0.690397	0.0352465	0.912788	-0.000240303	0.983991	0.877688	0.995166
CRIP2	0.000608741	0.691059	0.785553	0.912788	-0.000519506	0.836189	0.682388	0.97518
TREML2	-0.00144541	0.691175	0.113297	0.912788	-0.00748655	0.129971	0.328354	0.932143
TXNRD1	0.00161536	0.691297	0.810374	0.912788	0.000167591	0.967665	0.417895	0.995166
IGFBP7	-0.00342885	0.693124	0.0567549	0.914057	0.00245747	0.851106	0.96532	0.97518
LEFTY2	0.00207417	0.694658	0.785688	0.914936	-0.00590913	0.267586	0.478943	0.94461
RARRES1	0.00142995	0.696731	0.0174777	0.915145	-0.00261625	0.682424	0.0721773	0.966904
CHGB	-0.00186975	0.697313	0.197116	0.915145	0.000205024	0.974242	0.652015	0.995166
GP2	0.00276014	0.697419	9.41469e-14	0.915145	-0.0129436	0.190777	6.86696e-06	0.932143
CTSH	-0.00282272	0.699885	0.113081	0.916246	0.00926088	0.435521	0.766193	0.964156
DNMBP	-0.00158261	0.700426	0.0516934	0.916246	-0.00408418	0.436494	0.074843	0.964639
LAMP3	-0.00247084	0.703122	0.00108344	0.916246	-0.00780741	0.384997	0.859937	0.962822
NOTCH3	-0.00187626	0.703288	0.00159032	0.916246	-0.000296886	0.968735	0.93345	0.995166
JAM2	0.00270242	0.704463	0.00898211	0.916246	-0.000175481	0.985872	0.747027	0.995166
CCL26	-0.00243244	0.704556	0.93768	0.916246	-0.00116671	0.933208	0.981243	0.995166
PLAUR	-0.00289742	0.704594	0.013314	0.916246	0.0023859	0.853753	0.948125	0.97518
HAVCR2	-0.00256495	0.706102	0.00762526	0.916246	0.00227171	0.857091	0.930761	0.975554
CCL2	0.0049503	0.708527	0.0680314	0.916246	0.00636798	0.704876	0.78032	0.966904
CD38	-0.00255307	0.708597	5.19358e-09	0.916246	-0.00893219	0.20603	7.42933e-09	0.932143
CD55	-0.000905954	0.709217	0.0192624	0.916246	0.00587109	0.623118	0.664904	0.966904
VTA1	-0.0029626	0.709248	0.106493	0.916246	-0.0107737	0.250385	0.555797	0.941679
OBP2B	0.00109828	0.710176	0.0259251	0.916246	0.00261062	0.456591	0.431211	0.965746
LBP	-0.00245807	0.710416	0.350815	0.916246	0.0134634	0.20428	0.742117	0.932143
PIGR	-0.00208709	0.716455	0.0320828	0.922906	-0.00579004	0.625787	0.905376	0.966904
SEMA7A	-0.00385299	0.717922	0.0907398	0.923319	-0.00466565	0.723327	0.779373	0.966904
ITGA6	-0.000603669	0.719027	0.555301	0.923319	-0.00232231	0.211601	0.428834	0.932143
MANF	-0.00203037	0.721652	0.347532	0.923319	-0.00166885	0.803147	0.547985	0.967698
SPRY2	0.000725567	0.721874	0.359709	0.923319	0.00832298	0.0202082	0.221244	0.894063
DEFA1_DEFA1B	-0.00315921	0.721876	0.3118	0.923319	-0.00543902	0.66371	0.166097	0.966904
SIRPA	-0.00259028	0.722435	0.000775602	0.923319	-0.00483325	0.742923	0.599792	0.966904
NPPC	-0.00094195	0.722902	0.529211	0.923319	-0.0039977	0.180992	0.719261	0.932143
TMSB10	0.00309184	0.724946	0.720364	0.923771	-0.00372622	0.766158	0.215728	0.966904
PON3	-0.000780885	0.725237	0.491045	0.923771	-0.00027466	0.931174	0.0944889	0.995166
DCN	0.00168268	0.725883	0.0120307	0.923771	0.00260032	0.643547	0.796195	0.966904
AMFR	0.000988098	0.727442	0.433892	0.924317	0.00856319	0.0284588	0.0741778	0.905114
TMPRSS15	-0.00188707	0.728064	0.708735	0.924317	-0.00927895	0.193048	0.188541	0.932143
TGM2	0.00122463	0.731552	0.282223	0.925635	0.0101186	0.127919	0.157349	0.932143
DAG1	-0.00217143	0.732738	0.0481516	0.925635	-0.0132585	0.0838472	0.125157	0.932143
SMPD1	0.00187782	0.732965	0.431146	0.925635	-0.00472775	0.297582	0.0752515	0.947846
ACP6	-0.00129929	0.733313	0.424831	0.925635	-0.00539701	0.24659	0.264551	0.940409
CPM	-0.00287355	0.733489	0.0254219	0.925635	-0.0108416	0.262953	0.547938	0.94461
WWP2	-0.00111403	0.735892	0.0413053	0.927515	-0.000959657	0.792907	0.455231	0.96733
SORCS2	-0.00139357	0.7375	0.0196399	0.927515	0.000771608	0.908444	0.774899	0.99502
NINJ1	-0.000795284	0.737616	0.932651	0.927515	0.00199157	0.336006	0.725413	0.962822
ALDH1A1	-0.00261772	0.738911	0.368488	0.928038	-0.0120155	0.196664	0.440974	0.932143
IL15RA	-0.00121243	0.740141	0.741716	0.928477	0.00019201	0.965757	0.157881	0.995166
TNFSF14	0.000842529	0.746034	0.082843	0.929881	0.00138596	0.664955	0.929891	0.966904
CD2AP	-0.00247634	0.746109	0.123481	0.929881	-0.00552131	0.570168	0.531815	0.966904
CDH17	0.000627158	0.746806	0.0735082	0.929881	0.00170131	0.536734	0.0821569	0.966904
SOST	0.00106441	0.747262	0.000592214	0.929881	-0.00032597	0.953977	0.543491	0.995166
CA2	0.00322261	0.747459	0.22064	0.929881	0.00566235	0.613289	0.517303	0.966904
RETN	-0.00227032	0.748266	0.0786669	0.929881	0.0016546	0.91501	0.942051	0.995166
SFRP1	0.00425408	0.748304	0.0167044	0.929881	0.0103399	0.57369	0.389979	0.966904
SIAE	0.00297867	0.748312	0.605011	0.929881	-0.00755596	0.522197	0.170903	0.966904
CRISP2	-0.00271411	0.751324	0.266865	0.930681	-0.0136628	0.138196	0.116513	0.932143
CXCL8	0.00220305	0.752849	0.472794	0.930681	0.00631449	0.743364	0.000513841	0.966904
HEBP1	-0.000571767	0.754968	0.954494	0.930681	0.000779766	0.857688	0.947765	0.975554
FETUB	0.00139491	0.755922	0.763091	0.930681	0.00562666	0.488923	0.482227	0.966904
BLVRB	-0.00213195	0.756943	0.430749	0.930681	0.0047149	0.641486	0.934366	0.966904
MAP2K6	0.00108796	0.756962	0.139481	0.930681	-0.00444985	0.322177	0.538869	0.962822
GZMH	-0.000672359	0.758912	0.470885	0.930681	0.00380729	0.440278	0.656915	0.965746
PEBP1	0.00358332	0.759774	0.126489	0.930681	-0.015287	0.28382	0.818151	0.94461
CD163	-0.00183642	0.759932	0.0036532	0.930681	-0.00668986	0.514895	0.841957	0.966904
CDH3	0.0020458	0.761848	0.0523712	0.930681	0.00499551	0.604491	0.828166	0.966904
FADD	0.000696814	0.762898	0.0581221	0.930681	0.0110983	0.0233853	0.140315	0.894063
CXCL16	-0.00298973	0.764002	0.239695	0.930681	0.00537713	0.66758	0.816693	0.966904
RBP2	-0.000708631	0.76516	0.379759	0.930681	0.000579985	0.852697	0.506273	0.97518
TNFSF12	0.00339489	0.76558	0.0075489	0.930681	0.00223842	0.826227	0.771682	0.97518
NAAA	-0.00169999	0.766557	0.0695567	0.930681	-0.00469476	0.485055	0.563876	0.966904
CCL11	-0.00199678	0.766791	0.563686	0.930681	-0.0075236	0.339612	0.861776	0.962822
ELOA	0.00101052	0.767722	0.0233192	0.930681	-0.00132065	0.700069	0.340274	0.966904
EPHB4	-0.00314842	0.767739	0.015928	0.930681	-0.00978416	0.461931	0.568951	0.966904
SCARB2	-0.00166881	0.770693	0.0411973	0.930681	-0.00221944	0.778216	0.799099	0.966904
TNFSF11	-0.00106367	0.771321	0.853186	0.930681	-0.00819795	0.0982825	0.0905829	0.932143
VEGFC	0.00138637	0.771364	0.0976398	0.930681	0.00713463	0.328265	0.7185	0.962822
MATN2	-0.00271752	0.772266	0.00530762	0.930681	-0.00815488	0.483764	0.110378	0.966904
CD40	-0.00149893	0.772955	0.0195094	0.930681	0.00465466	0.733214	0.776154	0.966904
FIS1	0.00199309	0.773201	0.964387	0.930681	-0.00435928	0.47912	0.804949	0.966904
PLA2G15	0.00190617	0.773718	0.0373226	0.930681	-0.0145352	0.0613226	0.0563672	0.932143
LAYN	0.001861	0.773857	0.0111316	0.930681	0.00786975	0.43032	0.644873	0.964156
CDH1	0.00129196	0.774541	0.000167303	0.930681	0.00347531	0.77707	0.916012	0.966904
PPIB	-0.00334238	0.774708	0.0577095	0.930681	-0.014505	0.293566	0.448195	0.94461
CST3	-0.00348125	0.774883	0.108002	0.930681	-0.00552599	0.744125	0.952117	0.966904
CXCL11	-0.00110609	0.776313	0.502035	0.930681	-0.000185141	0.972323	0.726684	0.995166
BAG6	-0.00122512	0.77649	0.923249	0.930681	-0.00203485	0.769831	0.57379	0.966904
ITGB1BP1	-0.00127954	0.778721	0.225205	0.930681	0.00999011	0.172746	0.209366	0.932143
THBS2	-0.00163173	0.778871	0.00505059	0.930681	0.00260701	0.772442	0.919184	0.966904
PLA2G2A	0.00305766	0.779813	1.4019e-10	0.930681	-0.00212456	0.882519	4.76999e-08	0.983339
CCL7	-0.000948766	0.780571	0.570921	0.930681	-0.000920143	0.786205	0.86485	0.966904
DCBLD2	-0.000980619	0.780768	0.139338	0.930681	-0.00898112	0.0642606	0.274112	0.932143
ALDH3A1	0.000556222	0.784303	0.0187783	0.930681	-0.000789081	0.762002	0.493952	0.966904
TNFRSF12A	-0.00218869	0.784321	0.00439692	0.930681	0.00931788	0.444418	0.398752	0.965746
IL3RA	-0.000591116	0.784365	0.240036	0.930681	-0.00183203	0.543143	0.236891	0.966904
FCRL3	0.000614902	0.785595	0.122118	0.930681	0.000103638	0.974079	0.852641	0.995166
CEACAM21	-0.0026151	0.786089	0.0353604	0.930681	-0.00252375	0.838711	0.395022	0.97518
LILRB1	0.00279581	0.786746	0.0652899	0.930681	-0.00639862	0.579877	0.598429	0.966904
FGF19	-0.000945754	0.78778	0.112665	0.930681	-0.00159288	0.661539	0.488877	0.966904
NTproBNP	-0.000908156	0.789721	0.426553	0.930681	-0.00312936	0.649954	0.308156	0.966904
EFEMP1	0.00333297	0.790362	0.0150866	0.930681	-0.00050245	0.973438	0.965831	0.995166
IL1RAP	0.00157149	0.790652	0.0223984	0.930681	-0.00161386	0.831405	0.0183828	0.97518
ATP5IF1	0.00187341	0.791792	0.774596	0.930681	0.00105435	0.909324	0.836324	0.99502
ARSB	0.00233569	0.792025	0.158544	0.930681	-0.00538509	0.553975	0.880389	0.966904
CCL19	0.000320375	0.792734	0.498202	0.930681	0.000108913	0.958695	0.422306	0.995166
PADI4	0.000925416	0.793851	0.0019984	0.930681	0.000698188	0.87278	0.878039	0.978449
LCN2	-0.00147022	0.793946	0.953013	0.930681	-0.00221976	0.827669	0.438476	0.97518
TIA1	-0.000390154	0.795879	0.939037	0.931912	-0.0028615	0.364016	0.749584	0.962822
FGFR2	-0.00137033	0.797613	0.0651016	0.932907	-0.00224496	0.773959	0.868683	0.966904
ACVRL1	-0.00171891	0.798901	0.031731	0.933379	0.00449236	0.696804	0.979066	0.966904
RHOC	-0.00147603	0.799905	0.0398436	0.933518	-0.000747325	0.9059	0.685782	0.994993
CCN2	0.00129204	0.802346	0.011433	0.935331	0.000164387	0.981199	0.496991	0.995166
SEMA3F	-0.000804646	0.803793	0.0239825	0.935797	0.00148363	0.802604	0.825886	0.967698
CTSB	-0.00234479	0.804519	0.486622	0.935797	-0.017638	0.0870921	0.334038	0.932143
SOD2	0.00207598	0.806656	0.116401	0.937249	0.00799194	0.402643	0.157876	0.964156
IL17RB	-0.000378641	0.812962	0.281263	0.9431	-0.000136784	0.9478	0.710617	0.995166
PRDX3	0.000474832	0.81348	0.346354	0.9431	0.00188368	0.531081	0.632408	0.966904
NBN	-0.000482431	0.814714	0.28017	0.943287	0.00259717	0.376696	0.637909	0.962822
TFF1	0.000493171	0.81593	0.0419305	0.943287	0.00752678	0.536106	0.619265	0.966904
CGA	0.00140936	0.816323	0.813515	0.943287	0.00441948	0.754021	0.808117	0.966904
YTHDF3	0.000888844	0.817308	0.258081	0.943392	-0.00162601	0.765842	0.611195	0.966904
COL6A3	-0.00177976	0.819685	4.94508e-05	0.945101	0.00671831	0.647239	0.908805	0.966904
CTRC	0.00153064	0.822643	0.284548	0.94655	-0.0127003	0.106803	0.125822	0.932143
CKAP4	-0.00226785	0.822736	0.00101131	0.94655	0.00441154	0.689416	0.195109	0.966904
TRIM5	-0.00052298	0.823852	0.522408	0.946801	0.00122048	0.65707	0.489052	0.966904
PLAT	-0.0025408	0.826996	0.00936593	0.94938	-0.0112054	0.508235	0.101206	0.966904
KRT19	-0.00147402	0.828097	0.36797	0.949611	0.0072578	0.424789	0.65418	0.964156
IL7	0.000513835	0.829977	0.618034	0.950733	0.00111675	0.707765	0.413377	0.966904
FUT8	-0.000307529	0.83414	0.0156241	0.95328	0.00118872	0.536597	0.315798	0.966904
NCR1	0.000486824	0.837622	0.825344	0.95328	0.00575356	0.078236	0.140478	0.932143
ZBTB17	0.00027835	0.83905	0.405348	0.95328	0.0012407	0.648339	0.84171	0.966904
IQGAP2	-0.000615092	0.839147	0.138587	0.95328	-0.00255915	0.489594	0.589741	0.966904
MDGA1	0.000444245	0.841266	0.387823	0.95328	-0.00274715	0.321353	0.537465	0.962822
ITGB7	-0.000308674	0.841379	0.948736	0.95328	-0.00258048	0.290906	0.46132	0.94461
QDPR	-0.00155405	0.841633	0.699661	0.95328	-0.0108749	0.331917	0.462301	0.962822
CRHBP	-0.000590727	0.842278	0.597944	0.95328	-0.00157228	0.612103	0.91966	0.966904
PCDH1	-0.000642504	0.84246	0.00146236	0.95328	0.00137894	0.7778	0.960678	0.966904
IL1RL1	-0.0012722	0.843193	0.0228517	0.95328	0.0117458	0.12224	0.188756	0.932143
GRAP2	0.00042837	0.843651	0.962368	0.95328	0.00500246	0.211196	0.57159	0.932143
ADAMTS8	-0.000675674	0.843834	0.474945	0.95328	0.00173122	0.64286	0.701339	0.966904
NPTXR	0.00103329	0.84435	0.0354136	0.95328	0.00176291	0.82387	0.559276	0.97518
ENPP7	-0.00289856	0.84485	0.779644	0.95328	-0.00505133	0.797215	0.225014	0.967698
MAGED1	-0.000397104	0.846592	0.993622	0.953344	-0.00121627	0.641797	0.191434	0.966904
FCN2	-0.00211044	0.846714	0.168808	0.953344	-0.00620038	0.724538	0.599416	0.966904
DIABLO	-0.00115066	0.848095	0.0446853	0.953739	0.0125447	0.179502	0.355073	0.932143
BCAM	-0.00140013	0.84926	0.0933444	0.953739	0.000261127	0.979842	0.488037	0.995166
NECTIN2	-0.00192777	0.850337	0.0917998	0.953739	-0.00299819	0.845019	0.823439	0.97518
FABP1	0.00282594	0.850681	0.453374	0.953739	-0.00696106	0.73239	0.615503	0.966904
PTS	0.000715905	0.855972	0.447477	0.957759	-0.00403238	0.373	0.183477	0.962822
FURIN	-0.00135447	0.856092	0.0153911	0.957759	-0.00922931	0.330936	0.378649	0.962822
C2	0.0011659	0.85699	0.028512	0.957759	0.0166922	0.101537	0.18718	0.932143
DEFB4A_DEFB4B	-0.00188729	0.85824	0.925867	0.957835	-0.00487282	0.6819	0.442697	0.966904
NUDT5	0.00158231	0.858874	0.821872	0.957835	-0.00581769	0.561195	0.794868	0.966904
CBLIF	0.00128057	0.862982	0.306897	0.958461	-0.0122361	0.232069	0.792175	0.932143
HSPB1	0.00231517	0.863158	0.00361379	0.958461	-0.00808623	0.692704	0.147297	0.966904
ATXN10	-0.000781855	0.863739	0.0945512	0.958461	0.00850788	0.395536	0.711761	0.964156
PTPRN2	-0.00119947	0.864537	1.98509e-06	0.958461	-0.00406732	0.693576	0.0154656	0.966904
APEX1	-0.00131015	0.865436	0.452298	0.958461	-0.00653993	0.550722	0.309327	0.966904
PDCD5	0.000747222	0.866062	0.428661	0.958461	-0.00184305	0.746472	0.604967	0.966904
XG	0.000706712	0.866603	0.344393	0.958461	0.00289555	0.769188	0.705906	0.966904
ROBO2	-0.000368195	0.866703	0.466129	0.958461	0.00257044	0.391517	0.654704	0.964156
NPM1	0.000608393	0.868412	0.967763	0.958723	-0.00322794	0.377533	0.423931	0.962822
OGFR	0.000465086	0.869351	0.946093	0.958723	-0.00311964	0.442602	0.248151	0.965746
CCL18	-0.00217974	0.869666	0.488492	0.958723	-0.00671919	0.693741	0.864298	0.966904
MDK	-0.00143808	0.871954	0.0340032	0.960242	-0.00729783	0.485843	0.121318	0.966904
ANXA10	-0.00118202	0.876229	0.157273	0.963943	0.00676569	0.469565	0.27101	0.966904
CD70	0.000667166	0.878446	0.500374	0.96454	0.000449793	0.936215	0.907556	0.995166
TIMP3	-0.000938816	0.879854	0.305536	0.96454	-0.00157388	0.850375	0.716754	0.97518
TDRKH	-0.000347613	0.880232	0.505521	0.96454	0.000136442	0.968751	0.961141	0.995166
NID1	-0.000824675	0.880961	0.00188541	0.96454	-0.00469418	0.648492	0.833741	0.966904
SOD1	-0.000680889	0.881343	0.348423	0.96454	-0.00444142	0.592537	0.797877	0.966904
BACH1	-0.000187229	0.884184	0.296741	0.966571	-0.000407114	0.840511	0.996791	0.97518
KYNU	-0.000619853	0.885676	0.661903	0.966571	0.00281959	0.617344	0.462858	0.966904
LPCAT2	-0.00023675	0.886273	0.0174263	0.966571	0.00348604	0.154799	0.0533006	0.932143
CRADD	0.00043095	0.886863	0.323941	0.966571	-0.00531736	0.246909	0.72821	0.940409
CHL1	0.00126608	0.888504	0.293545	0.966607	-0.00618666	0.582713	0.522545	0.966904
ATP6V1F	-0.00031596	0.889995	0.897121	0.966607	-0.00322035	0.264533	0.611227	0.94461
NOMO1	0.00127089	0.890323	0.120865	0.966607	-0.00800187	0.347148	0.0246747	0.962822
LPL	-0.000987147	0.892047	0.0654612	0.966607	0.00224307	0.825931	0.7309	0.97518
PLXNB2	-0.0012842	0.892754	0.0735324	0.966607	-0.0154593	0.192667	0.538573	0.932143
PFKFB2	0.000752256	0.896014	0.463563	0.966607	-0.00273513	0.61015	0.295089	0.966904
RTBDN	-0.000402328	0.896102	0.860945	0.966607	-3.8113e-06	0.999213	0.273717	0.999213
WARS	-0.00103132	0.896599	0.294335	0.966607	-0.00311671	0.75681	0.319137	0.966904
DECR1	0.000615444	0.896826	0.568657	0.966607	0.00148646	0.82405	0.350514	0.97518
IVD	-0.000337222	0.897806	0.684708	0.966607	-0.00144203	0.650618	0.74575	0.966904
PM20D1	0.00030026	0.897974	0.981797	0.966607	-0.00124083	0.759765	0.912485	0.966904
LHB	-0.000292435	0.898742	0.331559	0.966607	0.0035156	0.350169	0.285219	0.962822
KLK6	0.00144411	0.899188	4.15915e-09	0.966607	0.00417413	0.777802	1.65003e-06	0.966904
CTSL	0.000795601	0.900567	0.00593151	0.966607	-0.00444102	0.682401	0.931159	0.966904
ARNT	-0.000174984	0.90064	0.863654	0.966607	-0.00105712	0.568289	0.909066	0.966904
CEBPB	-0.000201233	0.903181	0.991134	0.966885	0.00283918	0.330954	0.802918	0.962822
CST7	0.00044399	0.903336	0.798715	0.966885	0.00228434	0.607486	0.310892	0.966904
ISLR2	-0.000477416	0.903648	0.133111	0.966885	-0.0066651	0.259821	0.724563	0.94461
LSP1	0.000355099	0.906395	0.609235	0.968842	0.00242734	0.632247	0.489951	0.966904
KEL	-0.000313549	0.907587	0.0864892	0.969134	0.00128414	0.718058	0.41255	0.966904
PHOSPHO1	-0.000383442	0.910233	0.84393	0.970976	-0.00517884	0.215724	0.11058	0.932143
COL9A1	-0.00029197	0.912315	0.117052	0.971482	-0.00307348	0.244462	0.0172824	0.940409
BTN3A2	-0.000333283	0.912549	0.679967	0.971482	-0.00148684	0.814845	0.465246	0.972409
RBP5	-0.00112293	0.916093	0.205673	0.973428	-0.00487214	0.669967	0.321746	0.966904
PRSS8	-0.000660027	0.916222	0.166231	0.973428	-0.00326437	0.81027	0.891992	0.970931
GGT5	-0.000227901	0.917906	0.00832937	0.974011	0.00493739	0.16999	0.324933	0.932143
GUCA2A	-0.00112229	0.918617	0.0168949	0.974011	0.00409316	0.800956	0.643467	0.967698
ACY1	-0.000914649	0.919568	0.152973	0.974041	-0.0118347	0.283982	0.118575	0.94461
NDUFS6	-0.000351106	0.921742	0.672498	0.975364	0.00721167	0.250134	0.271131	0.941679
THBS4	-0.000471226	0.922771	0.000153524	0.975474	-0.00272273	0.715955	0.717302	0.966904
TXLNA	0.000352409	0.925428	0.738751	0.976328	-0.00306834	0.558531	0.788707	0.966904
CXCL1	0.00118534	0.925429	0.582924	0.976328	-0.00570742	0.743597	0.428031	0.966904
LGALS3	0.000551276	0.926547	0.533062	0.976531	-0.0018635	0.839582	0.872147	0.97518
CD4	-0.000120877	0.929498	0.870275	0.978149	-0.00193791	0.367937	0.386447	0.962822
SIGLEC7	-0.000428987	0.929937	0.0326615	0.978149	-0.000704728	0.939153	0.693089	0.995166
LTBP2	-0.000564663	0.933105	0.0173465	0.978431	0.00368119	0.749333	0.866568	0.966904
CLEC10A	0.000212813	0.934538	0.0079368	0.978431	-0.00150558	0.707883	0.247536	0.966904
FAM3C	0.000829906	0.935393	0.410713	0.978431	-0.0119062	0.358638	0.261375	0.962822
ENPP2	-0.000425643	0.935714	0.0495204	0.978431	-0.000774777	0.912182	0.619941	0.995166
ANXA4	0.000624116	0.9362	0.0561735	0.978431	0.000547875	0.961434	0.776692	0.995166
CCL4	-0.000774589	0.93795	0.737439	0.978431	0.00149753	0.915755	0.609134	0.995166
MFAP3	0.000157516	0.940866	0.62625	0.978431	-0.00121853	0.750557	0.121879	0.966904
WFDC12	0.000503713	0.940883	5.75378e-05	0.978431	0.00516646	0.487366	8.90191e-06	0.966904
IL1A	0.000539942	0.941008	4.28663e-09	0.978431	0.00628905	0.421173	1.15732e-06	0.964156
SIT1	-9.43952e-05	0.94166	0.364448	0.978431	0.0020109	0.30483	0.186897	0.951412
SIGLEC1	-0.000628516	0.941765	0.196511	0.978431	-0.00358383	0.750538	0.396438	0.966904
GFER	-0.00025715	0.942843	0.837965	0.978431	-0.00116674	0.785198	0.763729	0.966904
SCP2	-0.000144198	0.943007	0.991011	0.978431	0.00367701	0.135971	0.294995	0.932143
CXCL17	0.000498866	0.944205	0.0800093	0.978431	-0.00585141	0.555554	0.29027	0.966904
LPO	0.000221717	0.946871	0.137852	0.978431	-0.0202775	0.0129529	0.167779	0.868336
ADAM22	-0.000280533	0.946936	0.87122	0.978431	0.00439844	0.511969	0.295566	0.966904
TGFB1	-0.000170507	0.947022	0.274853	0.978431	6.06681e-05	0.985134	0.299673	0.995166
CRH	-0.000200623	0.947128	0.615687	0.978431	-0.000172957	0.964057	0.39546	0.995166
IGFBP3	0.000443126	0.947826	0.0191387	0.978431	0.00329119	0.787803	0.832948	0.966904
REG1B	-0.000345135	0.949579	0.0282339	0.979282	0.00640044	0.547256	0.742992	0.966904
KLK1	0.000250566	0.952199	0.252678	0.981026	0.00251338	0.830093	0.733923	0.97518
BMP4	0.000211578	0.954769	0.886013	0.982291	-0.0104409	0.0576033	0.236744	0.932143
MME	0.000418707	0.956579	0.00262727	0.982291	-0.00212864	0.789755	0.0335962	0.967239
NT5E	0.000259469	0.957274	0.00394528	0.982291	-0.00910308	0.154365	0.00785749	0.932143
C1QA	0.00013608	0.957973	0.502295	0.982291	0.00329267	0.399901	0.313327	0.964156
CD46	-0.000374844	0.958971	0.00167224	0.982291	0.00421015	0.75006	0.593697	0.966904
MMP10	0.00044947	0.959665	0.0274833	0.982291	-0.00988881	0.403524	0.416002	0.964156
CD99L2	-0.000102099	0.960396	0.000265304	0.982291	0.00308544	0.729591	0.710487	0.966904
LILRA5	0.000411088	0.960876	0.0452034	0.982291	-0.00713328	0.498277	0.830468	0.966904
CD40LG	-7.52831e-05	0.963305	0.994687	0.983449	0.000745764	0.709585	0.597825	0.966904
SSC5D	0.000267511	0.963873	0.0035263	0.983449	0.011752	0.155543	0.371781	0.932143
TSLP	7.58316e-05	0.973102	0.892509	0.990859	0.00504115	0.181528	0.539579	0.932143
IGFBP4	0.000223277	0.97354	0.245799	0.990859	-0.00411099	0.612019	0.481671	0.966904
VNN2	-0.000122526	0.975235	0.0185911	0.990859	0.00486641	0.395308	0.016055	0.964156
CLEC4A	-0.000124943	0.977347	0.0182685	0.990859	-0.00131145	0.78105	0.0366622	0.966904
MGMT	-8.12171e-05	0.977561	0.999786	0.990859	0.00132491	0.770494	0.898058	0.966904
UBAC1	5.08023e-05	0.978254	0.874632	0.990859	-0.00427823	0.0804195	0.0648602	0.932143
SELE	0.000140081	0.978934	0.00156379	0.990859	-0.00337461	0.720522	0.199879	0.966904
CD79B	0.000125715	0.979101	0.00375371	0.990859	-0.000650655	0.921543	0.118947	0.995166
REN	0.000145377	0.980336	0.463762	0.990859	-0.00339377	0.739068	0.405931	0.966904
CDCP1	-0.000134321	0.980528	0.629025	0.990859	-0.00782838	0.231354	0.762169	0.932143
MEP1B	7.10261e-05	0.982078	0.376677	0.991236	-0.00492001	0.349964	0.720309	0.962822
CD69	0.000124374	0.983343	0.031292	0.991236	0.00381499	0.646723	0.414102	0.966904
FXN	-2.94309e-05	0.983719	0.496395	0.991236	0.00134254	0.427646	0.614991	0.964156
TLR3	0.000146665	0.984698	0.531375	0.991275	-0.012145	0.193687	0.212935	0.932143
HCLS1	6.21644e-05	0.98706	0.077706	0.992481	0.00727698	0.274219	0.396678	0.94461
MSMB	8.6613e-05	0.988398	0	0.992481	0.0010859	0.924016	0	0.995166
CCL3	6.70667e-05	0.989069	0.135363	0.992481	0.000152516	0.981503	0.386592	0.995166
PRELP	-5.48621e-05	0.990335	0.000125353	0.992481	0.00200398	0.851605	0.956327	0.97518
NUCB2	-3.97969e-05	0.990599	0.183507	0.992481	0.0015693	0.673547	0.394821	0.966904
LILRB4	-5.25004e-05	0.993594	0.173066	0.994537	0.00525596	0.654829	0.9338	0.966904
IL18	-4.38863e-05	0.995876	0.551425	0.995876	-0.0211864	0.0539662	0.408047	0.932143
