# Supplementary material for: Healthy Aging Metabolomic and Proteomic Signatures Across Multiple Physiological Compartments
Source: Aging Cell. 2025 Feb 14;24(6):e70014. doi: 10.1111/acel.70014 (PMC12151885; doi:10.1111/acel.70014)
Supplement: Supplementary file 13 — Table S8. [file ACEL-24-e70014-s017.xlsx]

## Sheet: Urine_Visit1_Regd_1055_Cystatin
Table S8.	Cystatin C normalized urinary proteomic data. Age associated proteins (p<0.05) in urine using linear regression models adjusted for sex, race and body mass index (BMI) and Urinary Cystatin C measured by proximity extension assay.
Proteins	AgeBeta	AgePvalue	Age Std.Error	BHAdjPvalue
CD274	-0.0177361	1.0265e-08	0.00279425	1.08193e-05
MEGF9	-0.0178381	6.88235e-08	0.00301806	2.96643e-05
CCN5	0.0137782	8.44336e-08	0.00235009	2.96643e-05
ITGB6	-0.014793	2.51244e-07	0.00263862	5.45329e-05
DSG4	-0.0210483	2.58695e-07	0.00375903	5.45329e-05
RGMA	-0.0199915	5.96562e-07	0.00370247	0.000104796
LIF	0.0235618	2.52622e-06	0.00466912	0.000380377
TSPAN1	0.0166005	5.23829e-06	0.00341335	0.000690144
CNTNAP2	0.0268421	7.81099e-06	0.00563702	0.000914754
TNR	-0.0130261	1.15068e-05	0.00279401	0.0011706
CPA1	0.0253724	1.22169e-05	0.00546036	0.0011706
IL7R	-0.024756	1.9428e-05	0.00547013	0.00170643
PODXL2	-0.0120147	2.94979e-05	0.00272118	0.00227563
SDC1	-0.0143305	3.02266e-05	0.00325046	0.00227563
CD34	-0.0106148	5.11361e-05	0.00248738	0.00359316
CNTN5	-0.00752106	6.612e-05	0.00179182	0.00435565
FABP4	0.0289688	9.02439e-05	0.00704531	0.00559512
TYRO3	-0.0117746	0.000145675	0.00296003	0.00853009
TNFRSF13C	-0.0163794	0.000160574	0.00414636	0.00890761
TNFRSF8	-0.0139538	0.000191729	0.00357805	0.0101041
PI3	-0.0189682	0.000264752	0.00498248	0.0132881
REG3A	0.0144829	0.000500946	0.00400163	0.0239999
AMBP	0.0111579	0.000587329	0.00312415	0.026915
IL6ST	-0.00976358	0.000643055	0.00275489	0.0282408
CA1	0.0415095	0.000691766	0.011786	0.0291648
DKK4	-0.0142366	0.000749131	0.00407032	0.0298844
CALCA	-0.0176732	0.00076554	0.00506247	0.0298844
OXT	-0.022061	0.000809004	0.0063501	0.0304532
KAZALD1	-0.00940859	0.00101043	0.00276278	0.0348659
MICB_MICA	-0.0292935	0.00102368	0.00861212	0.0348659
IL4R	-0.00997358	0.00102547	0.00293264	0.0348659
PDCD1	-0.0121485	0.0010965	0.00359422	0.0361159
ADGRG2	-0.0100769	0.00118344	0.00300251	0.0377982
LAIR1	0.00394454	0.00125342	0.00118167	0.0381586
OMD	-0.0119847	0.00130181	0.00360316	0.0381586
KIRREL2	-0.0133469	0.00130333	0.00401314	0.0381586
EDAR	-0.00996255	0.00179134	0.00308966	0.0510291
TNFSF13	0.014058	0.00184073	0.00437164	0.051056
FCER2	-0.0160754	0.00211255	0.00506931	0.0570931
MLN	-0.0108644	0.00221204	0.00344231	0.0579336
PEAR1	-0.00921694	0.00225359	0.00292596	0.0579336
ICAM2	-0.0155403	0.00252408	0.00499227	0.0602565
OGN	0.0193731	0.00256878	0.00623512	0.0602565
CA4	0.0242457	0.00260878	0.00781615	0.0602565
GDF15	0.0202241	0.00264993	0.00653057	0.0602565
FHIT	-0.0105384	0.00265605	0.00340379	0.0602565
ADAM23	-0.0094604	0.00274414	0.0030663	0.0602565
PVR	-0.0169329	0.00276158	0.00549203	0.0602565
EDA2R	0.0178431	0.0028013	0.00579615	0.0602565
CD6	-0.00632355	0.0029884	0.00206858	0.0629954
KDR	-0.0105513	0.00310959	0.00346661	0.0642649
TNFRSF19	-0.00902318	0.00320482	0.00297441	0.0649592
CD244	-0.0083767	0.00339395	0.00277893	0.0674947
AGRP	-0.0139332	0.00347618	0.00463467	0.0678499
ERBB4	-0.00893664	0.00359882	0.00298424	0.0689665
GAL	-0.0110782	0.00379925	0.00372217	0.0715073
BSG	-0.00922143	0.00422481	0.00313641	0.078122
ODAM	-0.00533955	0.00438855	0.00182418	0.0797505
TCL1A	-0.0135825	0.00453201	0.00465782	0.0809617
IL18R1	-0.00961736	0.00467692	0.00331036	0.0821579
FOLR2	0.0274557	0.00495672	0.00951618	0.0856457
ADAM15	-0.0111004	0.00515069	0.00386523	0.0867413
CTSD	0.019328	0.00518473	0.00673551	0.0867413
CD200	-0.0107942	0.00536272	0.00377707	0.0883173
ART3	0.0329933	0.00579848	0.0116563	0.0937395
PDCD1LG2	-0.00741741	0.00586983	0.00262448	0.0937395
TGFBR3	-0.0100195	0.00607545	0.00356043	0.0944007
PPY	0.0115196	0.00612312	0.00409749	0.0944007
CD58	-0.008781	0.00617993	0.00312699	0.0944007
CD84	-0.00998251	0.00669998	0.0035914	0.0995387
CDSN	-0.00949748	0.00670517	0.00341724	0.0995387
TNFRSF10B	0.0123567	0.00688243	0.00446087	0.100751
PTPN6	0.00599258	0.00722148	0.00217684	0.104266
CD33	-0.012873	0.00740939	0.00469185	0.105534
CLUL1	-0.0134637	0.0080729	0.00496291	0.111231
NOTCH1	-0.00896688	0.00808822	0.00330614	0.111231
LIFR	-0.0124666	0.00818878	0.00460408	0.111231
SERPINB9	-0.00757455	0.0082315	0.00279932	0.111231
PRSS2	0.0270924	0.00847941	0.0100524	0.11313
CLEC4D	0.0133486	0.00874617	0.00497364	0.114603
CD99	0.00528964	0.00880726	0.00197275	0.114603
FCRL1	-0.0123891	0.00914737	0.00464437	0.117577
NRCAM	-0.0127323	0.00960105	0.00480491	0.121922
BOC	-0.00826354	0.00997017	0.00313486	0.125102
MMP3	0.00835755	0.010477	0.00319266	0.129855
CD164	0.00209509	0.0105954	0.000801616	0.129855
KIT	-0.0127796	0.0108324	0.00490506	0.130114
CHIT1	0.0311185	0.0108732	0.0119503	0.130114
THBD	-0.00877863	0.0109869	0.00337621	0.130114
TMPRSS5	-0.00836227	0.0116867	0.00324476	0.131903
PAMR1	0.00784684	0.0118153	0.0030496	0.131903
EFNA4	-0.013194	0.011823	0.00512819	0.131903
SELPLG	-0.00729651	0.0118494	0.0028369	0.131903
CX3CL1	-0.0147562	0.0118579	0.00573785	0.131903
PODXL	-0.00601142	0.0119805	0.002341	0.131903
IL32	0.0152766	0.0120139	0.0059515	0.131903
AMY2A	0.0123077	0.0123522	0.00481441	0.134219
CD63	0.0166304	0.0125766	0.00652258	0.13489
GP1BA	0.0242634	0.0126699	0.00952665	0.13489
TNFRSF21	-0.0117737	0.01289	0.00463458	0.135363
ANGPTL1	-0.0140958	0.0129712	0.00555383	0.135363
AMN	-0.00907825	0.0131522	0.00358426	0.135906
IFNGR2	-0.00682797	0.0133519	0.00270188	0.13663
PGF	-0.00907263	0.0135708	0.00359888	0.137535
TNFRSF9	-0.0123516	0.0138829	0.00491639	0.139358
PROC	-0.0133884	0.0141365	0.00534371	0.140565
VSIG4	0.0200249	0.0144095	0.00801582	0.14194
DNER	-0.00785402	0.0151592	0.00316849	0.147942
EREG	-0.00926299	0.0157237	0.00375818	0.151943
CD83	-0.00818353	0.0158574	0.00332462	0.151943
MFAP5	-0.00650482	0.0173962	0.00268167	0.163825
MCFD2	-0.00873474	0.0174084	0.00360137	0.163825
VCAM1	0.0193401	0.0178672	0.00800747	0.164624
PDGFRB	-0.00709437	0.0179513	0.00293954	0.164624
CHRDL1	0.00622237	0.0179618	0.00257847	0.164624
VWC2	-0.00605178	0.0181513	0.00251204	0.164927
REG4	0.0195976	0.0188058	0.00818187	0.168537
CDHR2	-0.00445197	0.0188685	0.00185968	0.168537
CPXM1	-0.00561017	0.0191738	0.00234967	0.169825
MB	0.0153151	0.0193651	0.00642485	0.169896
LTBP3	-0.0106945	0.0196341	0.00449669	0.169896
GFRA3	-0.00562088	0.0196654	0.00236402	0.169896
DSC2	-0.0104004	0.0203355	0.00439866	0.174257
VCAN	-0.00534202	0.021357	0.00227804	0.181534
ADM	-0.0143197	0.0218543	0.00613042	0.182963
CPB1	0.0148684	0.0219686	0.00637101	0.182963
POLR2F	-0.00450787	0.0221417	0.00193418	0.182963
KLK4	0.0171685	0.0226996	0.00739805	0.182963
RP2	-0.00339253	0.0227873	0.00146284	0.182963
SCGB1A1	0.023618	0.0230038	0.0102007	0.182963
S100A12	0.0266835	0.0230116	0.0115253	0.182963
LRP11	-0.00797566	0.0230483	0.00344585	0.182963
FBP1	-0.0164403	0.0232079	0.00711146	0.182963
CDHR5	-0.00940172	0.0233296	0.00407054	0.182963
EFNA1	-0.00820077	0.0235812	0.00355722	0.182963
ENPP5	0.0112597	0.0236082	0.00488507	0.182963
SEMA4C	-0.0056073	0.0239886	0.00243956	0.184495
STC1	-0.010127	0.0243097	0.00441623	0.184495
PLAU	-0.0133045	0.0243309	0.00580279	0.184495
MSR1	0.0137982	0.0250856	0.00605073	0.187623
LILRB2	0.0149109	0.0250994	0.0065393	0.187623
CD160	-0.0114131	0.0269311	0.00506903	0.199353
FXYD5	-0.00490019	0.0271666	0.00217983	0.199353
GPC5	-0.00699934	0.0272361	0.00311508	0.199353
WFIKKN2	-0.0139086	0.0274824	0.00620022	0.199769
IL1RN	-0.0118653	0.0279628	0.00530619	0.201868
LYN	-0.00748808	0.0289794	0.00337083	0.207784
IL2RA	-0.00792211	0.0293553	0.00357477	0.207933
FKBP4	-0.0112869	0.0293947	0.00509438	0.207933
AMY2B	0.0132788	0.0307053	0.00604272	0.215756
SERPINB1	-0.0203061	0.031346	0.00927683	0.218799
PVALB	-0.00963461	0.0328385	0.00444099	0.227709
ROBO1	-0.006952	0.0333865	0.00321475	0.229996
MTPN	-0.00410571	0.0336268	0.00190121	0.230147
IL1RL2	-0.00606066	0.0340759	0.00281376	0.231716
CLEC5A	-0.00701567	0.0348119	0.00327081	0.235204
TFF3	0.00448505	0.0366239	0.00211216	0.244612
PCOLCE	0.014648	0.0366685	0.00689994	0.244612
LY9	-0.00626498	0.0374277	0.00296329	0.246723
SIGLEC6	-0.0084609	0.0374533	0.00400249	0.246723
DRG2	-0.00509839	0.0381463	0.00242079	0.249728
ANPEP	0.0177397	0.0388107	0.0084527	0.252509
TIMD4	0.0120404	0.0396552	0.00576243	0.256421
LYAR	-0.00820053	0.0420718	0.00397321	0.269455
IL17A	0.00712245	0.0421823	0.00345278	0.269455
TFF2	0.00139581	0.0434172	0.000680785	0.275673
SPINK5	-0.0107603	0.0446376	0.00527928	0.281725
PILRA	0.0110106	0.0451727	0.00541595	0.283405
BAMBI	-0.00512623	0.0459471	0.00253078	0.286558
VSIR	-0.0105085	0.0470078	0.00521377	0.291448
AXL	0.00262174	0.0487663	0.00131131	0.300583
CRKL	-0.00792211	0.0497241	0.00397951	0.304366
TAFA5	-0.00403297	0.0499576	0.002028	0.304366
CST5	-0.0172249	0.0505042	0.00868274	0.304851
PPP1R2	-0.00544468	0.0506901	0.00274682	0.304851
KLK13	-0.0169782	0.0512033	0.00858483	0.304851
CALB1	-0.0103178	0.0512839	0.00521895	0.304851
ANGPTL3	0.0121278	0.0516569	0.00614448	0.304851
ITGB2	0.0143978	0.0517725	0.0072983	0.304851
EIF4EBP1	-0.00714405	0.0523568	0.00363056	0.305402
LGALS7_LGALS7B	-0.0156698	0.0524456	0.00796635	0.305402
SAMD9L	-0.00459268	0.0528233	0.00233868	0.30591
GZMA	0.0130401	0.0536875	0.00666497	0.309217
DPP6	-0.00742541	0.054202	0.00380354	0.310483
NTRK2	-0.0058093	0.0545788	0.00298047	0.310951
HBEGF	0.00231622	0.0555702	0.0011933	0.313069
OSM	0.0127513	0.0562693	0.00658854	0.313069
CC2D1A	-0.00728458	0.0565535	0.00376835	0.313069
AMBN	-0.00343009	0.0566316	0.00177498	0.313069
FST	-0.00860622	0.0570754	0.00446163	0.313069
FASLG	-0.00553435	0.0571402	0.00286988	0.313069
BIN2	0.00483942	0.0571538	0.00250966	0.313069
MET	-0.00697255	0.0576824	0.00362371	0.313069
NID2	-0.00553302	0.0577189	0.002876	0.313069
SSC4D	-0.011957	0.0579208	0.00622024	0.313069
ARSA	0.0174223	0.0591507	0.00910865	0.317698
NELL1	-0.0107645	0.059629	0.00563864	0.317698
PLA2G1B	0.0115436	0.0598142	0.00605126	0.317698
AHSP	0.00983997	0.0602257	0.00516665	0.317698
TREM2	0.00884487	0.0602842	0.00464524	0.317698
CTSS	0.0141855	0.0617763	0.00749413	0.323941
SUMF2	-0.00544258	0.0624481	0.00288284	0.325315
SLAMF6	-0.00364875	0.0630625	0.0019373	0.325315
SCARA5	-0.00767133	0.0630843	0.00407342	0.325315
HYAL1	-0.0130262	0.0636402	0.0069317	0.325315
CDH5	0.00382224	0.0636511	0.00203403	0.325315
MOG	0.00938407	0.0641862	0.00500406	0.325315
SEZ6L	-0.00552484	0.0641989	0.00294627	0.325315
GSTP1	-0.00599573	0.0658957	0.00321807	0.329695
IGSF3	-0.00909529	0.0660684	0.00488487	0.329695
LRRC25	-0.00478386	0.066123	0.00256983	0.329695
CD276	-0.0107817	0.0663143	0.00579598	0.329695
TNFRSF13B	-0.00541625	0.0669665	0.00291876	0.331374
BTC	0.00387291	0.0675553	0.00209166	0.332726
PILRB	0.00685479	0.0694192	0.00372762	0.340315
CDON	-0.00929916	0.0702	0.00507128	0.342399
WFDC2	0.00122094	0.0704938	0.000666548	0.342399
GSTA1	0.0150112	0.0712825	0.00821846	0.344353
PCSK9	-0.00515458	0.0715495	0.00282479	0.344353
PRDX1	-0.0123312	0.072868	0.00678966	0.349104
CTSC	0.00858947	0.0735749	0.00474128	0.350895
SMPDL3A	0.00732879	0.0741641	0.00405383	0.351255
DNAJB1	-0.00384191	0.0743167	0.00212625	0.351255
RRM2B	-0.00550662	0.0755773	0.00306104	0.355618
CA3	0.00839442	0.0766036	0.00468296	0.358845
B4GALT1	-0.0100189	0.0777449	0.0056112	0.36258
HDGF	-0.00694333	0.0787971	0.0039027	0.365868
MMP7	0.0119572	0.0794567	0.00673595	0.366686
CNPY4	0.00493803	0.0796691	0.00278379	0.366686
MILR1	-0.00347386	0.081042	0.00196744	0.368897
RARRES2	-0.0159898	0.0810489	0.00905616	0.368897
CASP1	-0.0103485	0.0811994	0.00586403	0.368897
AHCY	-0.012819	0.0818455	0.00727964	0.370237
ICAM4	-0.00593516	0.0828175	0.00338136	0.372236
AGRN	0.0178749	0.0837123	0.0102137	0.372236
TGFA	-0.00629386	0.0838781	0.00359828	0.372236
SCAMP3	-0.00647162	0.0840398	0.00370187	0.372236
SERPINA12	0.0107377	0.0845455	0.00615232	0.372236
LGALS9	0.0137682	0.0847826	0.00789485	0.372236
ICAM5	-0.00547852	0.0848126	0.00314175	0.372236
TNFRSF4	-0.00870907	0.0851128	0.00499925	0.372236
CRNN	-0.0147304	0.0872211	0.00851362	0.37988
NDRG1	-0.00713222	0.0880151	0.00413268	0.381761
TNFRSF11B	0.00985538	0.0900348	0.00574741	0.387378
CTSV	-0.0136039	0.0900452	0.00793369	0.387378
ST3GAL1	-0.00306913	0.0905171	0.00179257	0.387825
PRCP	0.0128899	0.091105	0.00754248	0.388764
TNFRSF10C	-0.00601577	0.0918083	0.00352789	0.390185
STK24	-0.00868276	0.092347	0.0051005	0.390494
IGF1R	-0.00492704	0.0929223	0.00289947	0.390494
ENTPD2	0.0140815	0.0929923	0.00828853	0.390494
RELT	-0.00801391	0.0944498	0.00473841	0.394394
EPHA10	-0.00460514	0.0946694	0.00272474	0.394394
DKK1	0.0105975	0.0960409	0.00629674	0.394531
FABP5	-0.0183789	0.0961179	0.0109228	0.394531
HEXIM1	-0.00623492	0.0963322	0.0037079	0.394531
PGLYRP1	0.00627887	0.0969307	0.00374086	0.394531
TGFBR2	0.00854488	0.0969373	0.00509101	0.394531
SPOCK1	-0.00784694	0.0969483	0.00467534	0.394531
FLRT2	-0.010172	0.098138	0.00608255	0.397836
CTRB1	0.00639563	0.0992448	0.00383718	0.400782
SPINK1	0.00408356	0.100241	0.00245734	0.403259
IL12A_IL12B	-0.00673344	0.102216	0.00407584	0.40636
SPINT2	-0.00365739	0.10222	0.00221389	0.40636
GRPEL1	-0.00455383	0.102445	0.00275836	0.40636
KITLG	-0.00428077	0.102554	0.00259379	0.40636
TNC	0.00700792	0.103418	0.00425706	0.408247
DPEP1	-0.00988242	0.103808	0.00601011	0.408261
INHBC	0.0154882	0.105266	0.00945962	0.412067
FUCA1	0.0171948	0.10634	0.0105348	0.412067
ADGRB3	-0.005334	0.106451	0.00326906	0.412067
CCL16	-0.010758	0.10683	0.00660055	0.412067
CDH2	-0.00625969	0.107028	0.00384282	0.412067
SIGLEC5	0.00969108	0.107556	0.00595842	0.412067
METAP2	-0.00391848	0.107964	0.00241206	0.412067
PAM	0.0119825	0.108196	0.00738087	0.412067
MFGE8	-0.00979976	0.108295	0.00603809	0.412067
CD177	0.0157299	0.108834	0.00970697	0.412628
ITGA11	-0.00345411	0.1099	0.00213805	0.415078
FLT4	0.00188201	0.110267	0.00116617	0.415078
CREG1	0.0104497	0.111385	0.00649565	0.416453
CLEC7A	-0.00758893	0.111423	0.00471787	0.416453
LGALS4	0.014232	0.112156	0.0088661	0.417711
FAM3B	-0.00945891	0.113359	0.00591266	0.41831
SUSD1	-0.00185593	0.11341	0.00116028	0.41831
TRIM21	-0.00360499	0.113873	0.00225669	0.41831
CES1	0.00491171	0.114139	0.00307698	0.41831
MMP8	0.0155943	0.114301	0.00977363	0.41831
TINAGL1	-0.00660053	0.116464	0.00416188	0.424367
CSF2RA	-0.0023589	0.116761	0.0014886	0.424367
CRHR1	-0.00386383	0.117165	0.00244103	0.424369
SCARF2	0.00362734	0.119885	0.00230886	0.432736
PKLR	-0.0100203	0.122087	0.00641649	0.438072
SCARF1	0.00533295	0.122195	0.00341595	0.438072
PTPN1	0.00253466	0.123038	0.00162726	0.439599
FOSB	-0.00256698	0.124522	0.00165463	0.443399
DBNL	-0.00805436	0.126991	0.00522615	0.450632
SNAP23	-0.00718864	0.127408	0.00466961	0.450632
SPON1	0.00717755	0.127971	0.00466939	0.451108
IL10RB	-0.00604271	0.130594	0.00395849	0.45882
GPR37	-0.00495406	0.131072	0.00324943	0.458971
EZR	-0.00875173	0.13288	0.00576764	0.46376
CES2	-0.00556558	0.133742	0.00367614	0.465229
FABP2	0.0098002	0.13571	0.00650635	0.466523
PSME2	-0.00772818	0.136316	0.00513879	0.466523
CXCL6	-0.0203177	0.136876	0.0135297	0.466523
SORD	-0.00632579	0.136966	0.00421335	0.466523
SSB	0.00295802	0.137147	0.00197114	0.466523
GUSB	0.0131291	0.137233	0.00875077	0.466523
EGF	-0.00288091	0.138209	0.001925	0.466523
SRP14	-0.00789099	0.138337	0.00527444	0.466523
BCAN	-0.00585158	0.138635	0.00391427	0.466523
SERPINB5	-0.00522193	0.139193	0.00349808	0.466523
HGF	0.00481273	0.139265	0.00322456	0.466523
COLEC12	-0.0122605	0.139426	0.008218	0.466523
CKMT1A_CKMT1B	0.016919	0.141782	0.0114089	0.471112
CLEC11A	-0.00452524	0.14203	0.00305341	0.471112
EGLN1	-0.00394675	0.142138	0.0026638	0.471112
FLT3	-0.00269339	0.143389	0.00182364	0.473768
MPO	0.0143107	0.14425	0.00971057	0.475123
METAP1D	-0.00241371	0.145336	0.00164232	0.477208
CPVL	0.0117899	0.147392	0.00806349	0.482122
SDC4	-0.00486056	0.148512	0.00333361	0.482122
SNAP29	-0.00476536	0.148641	0.00326937	0.482122
ANGPTL2	0.00338412	0.148662	0.00232186	0.482122
ADGRE5	-0.00490203	0.149508	0.00337039	0.482556
CELA3A	0.0144814	0.149783	0.00996353	0.482556
CD48	-0.00388905	0.150536	0.00268075	0.482556
CRACR2A	0.0050821	0.150627	0.00350393	0.482556
CD74	0.00148948	0.151119	0.0010282	0.482578
GLOD4	0.0100691	0.151944	0.00696497	0.482578
CCN3	0.00293642	0.152007	0.00203149	0.482578
FGR	0.00355907	0.153783	0.00247305	0.484052
TEK	-0.00399266	0.154257	0.00277757	0.484052
AKR1C4	-0.00412572	0.154322	0.00287059	0.484052
BTN2A1	0.00363596	0.154877	0.00253328	0.484052
MAVS	-0.00729389	0.155144	0.00508518	0.484052
TNFSF10	-0.0131957	0.155227	0.00920169	0.484052
LXN	-0.00608227	0.155882	0.00424813	0.484479
CORO1A	0.0156139	0.156461	0.0109209	0.484479
CXADR	0.00511199	0.156743	0.00357796	0.484479
BST1	0.00416805	0.157917	0.00292565	0.486679
IL34	0.00327548	0.159382	0.00230733	0.48912
HYOU1	-0.00332729	0.160085	0.00234783	0.48912
SPP1	0.00372974	0.160101	0.0026319	0.48912
KLK10	-0.0129909	0.161169	0.00919077	0.49096
NPDC1	-0.00469351	0.162514	0.00333134	0.493631
CGREF1	-0.00445213	0.163826	0.00317	0.496186
ANXA3	0.00978188	0.164673	0.00697903	0.496244
CHMP1A	-0.00388981	0.164787	0.002776	0.496244
CRIM1	-0.00646554	0.165408	0.00462107	0.496511
PPP1R12A	0.00192988	0.165866	0.00138083	0.496511
VWF	-0.00437141	0.166289	0.00313092	0.496511
CD28	-0.00418742	0.167073	0.00300476	0.497443
SLAMF8	-0.00451426	0.167971	0.00324622	0.498709
MMP9	0.00870873	0.169322	0.0062826	0.501306
MESD	-0.00725373	0.170313	0.00524524	0.502828
CDC27	-0.00252139	0.173008	0.00183487	0.509359
LY75	-0.00551813	0.175285	0.00403719	0.514203
NOS1	-0.00745095	0.175985	0.00546022	0.514203
LBR	0.0073156	0.176117	0.00536269	0.514203
RTN4R	-0.00497852	0.177205	0.00365879	0.515951
TCN2	-0.0053841	0.178372	0.00396764	0.516775
CSF3	0.00333207	0.17946	0.00246168	0.516775
IGF2R	-0.00451903	0.179482	0.00333876	0.516775
DBI	-0.0079248	0.180371	0.0058671	0.516775
MEPE	-0.00397592	0.180941	0.00294745	0.516775
PRDX6	-0.00397751	0.181413	0.00295186	0.516775
DKK3	0.00507709	0.182081	0.00377372	0.516775
LY6D	-0.00760822	0.182221	0.0056569	0.516775
SLIT2	0.0051686	0.182401	0.00384459	0.516775
TIGAR	-0.00475273	0.182679	0.00353752	0.516775
SERPINB6	-0.00643084	0.182995	0.00479005	0.516775
B4GAT1	-0.0105106	0.18377	0.00784292	0.516775
DCXR	-0.00417569	0.183862	0.00311651	0.516775
SERPINE1	0.00964898	0.185313	0.00722558	0.51871
TNFSF13B	0.00546219	0.185535	0.00409241	0.51871
SPON2	-0.00488625	0.186094	0.0036656	0.518735
PTPRF	-0.00558664	0.186955	0.00419931	0.518735
CXCL3	-0.0115179	0.187588	0.00867023	0.518735
PRDX5	-0.00348916	0.187855	0.00262811	0.518735
F9	-0.00428914	0.188005	0.00323178	0.518735
MMP1	0.0116876	0.188715	0.00882073	0.519337
COX5B	0.00695349	0.192164	0.00528923	0.527451
XCL1	-0.00138003	0.193454	0.00105281	0.5294
NCF2	0.00519357	0.193879	0.00396594	0.5294
CST6	-0.00712941	0.195646	0.005466	0.532599
ADA2	0.00872406	0.196424	0.00670035	0.532599
SPARCL1	0.00696281	0.197041	0.00535511	0.532599
CD300LF	0.0126859	0.197072	0.00975746	0.532599
UXS1	-0.00449639	0.20151	0.00349309	0.542319
FCAR	0.00662865	0.201697	0.00515173	0.542319
HPGDS	-0.00395593	0.204013	0.00309047	0.545324
DLK1	0.00148053	0.204439	0.00115772	0.545324
P4HB	0.00644081	0.204917	0.00504188	0.545324
ARHGEF12	-0.00242314	0.206064	0.00190169	0.545324
C2CD2L	0.00300446	0.206836	0.00236197	0.545324
SIGLEC10	-0.00237692	0.207051	0.00186952	0.545324
MATN3	-0.0091156	0.207911	0.00718339	0.545324
PCDH17	-0.00288389	0.207939	0.00227274	0.545324
EFEMP1	0.00659659	0.208958	0.00521041	0.545324
LAT	-0.00280178	0.209363	0.00221501	0.545324
CNTN1	-0.00715001	0.209423	0.00565337	0.545324
PECAM1	-0.00341241	0.209767	0.00270018	0.545324
BCL2L11	-0.00353126	0.209938	0.00279528	0.545324
GALNT3	0.0030859	0.210058	0.00244339	0.545324
IGFBPL1	0.00314352	0.211044	0.00249446	0.546538
LDLR	-0.00344761	0.213633	0.00275143	0.551886
SLC39A5	-0.00216953	0.214325	0.00173408	0.55232
ARG1	0.00443735	0.216305	0.0035622	0.555656
DPT	0.00496748	0.217011	0.00399395	0.555656
GOLM2	-0.00553838	0.217201	0.00445484	0.555656
PPCDC	-0.0050676	0.217753	0.00408109	0.555717
CNTN2	0.00291817	0.220283	0.00236315	0.560818
MANSC1	0.00317179	0.221402	0.00257482	0.562308
IL1R2	-0.00495879	0.223912	0.00404758	0.567315
F2R	-0.00307297	0.22555	0.00251725	0.569388
ACAN	-0.00484321	0.225838	0.00396984	0.569388
TXNDC15	-0.00243477	0.226351	0.00199793	0.569388
CASP8	0.00263637	0.227353	0.00216808	0.57052
FOLR1	0.00488893	0.227883	0.00402514	0.57052
CCL22	0.00693927	0.231357	0.00575636	0.575894
APP	-0.00612245	0.23163	0.00508178	0.575894
FKBP5	-0.00436294	0.231669	0.00362165	0.575894
IL1R1	-0.00507094	0.232625	0.00421806	0.57691
TNFRSF1B	-0.00461606	0.23352	0.0038471	0.577769
SLAMF7	-0.00333766	0.235741	0.00279501	0.580138
ROR1	-0.0068511	0.236362	0.00574489	0.580138
SPARC	-0.0029464	0.236609	0.00247197	0.580138
DAB2	-0.0023706	0.236751	0.0019895	0.580138
CCL2	0.00818856	0.237526	0.0068836	0.580138
ECE1	0.00595744	0.237779	0.00501077	0.580138
TIMP4	0.00965121	0.240113	0.00815834	0.582594
FGFBP1	-0.0121721	0.240159	0.0102903	0.582594
LGMN	0.00661052	0.240444	0.00559197	0.582594
MAX	-0.00596683	0.241646	0.00506048	0.583923
NCS1	0.00581917	0.242101	0.00494005	0.583923
TNFRSF10A	-0.00452646	0.243241	0.00385202	0.585169
LSM1	0.00259966	0.244515	0.00221834	0.585169
ALCAM	0.00489152	0.244687	0.00417557	0.585169
TNXB	-0.00371565	0.244838	0.00317283	0.585169
EPHB6	-0.00632526	0.246589	0.00542144	0.58802
HMOX1	-0.00960599	0.247468	0.00824882	0.588517
TFRC	-0.00283236	0.248111	0.00243553	0.588517
PARK7	0.00832596	0.248472	0.00716496	0.588517
APOH	-0.00303597	0.250699	0.00262504	0.591024
STAT5B	0.00346803	0.251123	0.00300132	0.591024
TPP1	0.00717238	0.251707	0.00621487	0.591024
AZU1	0.0140598	0.251774	0.0121846	0.591024
ENTPD5	0.00231591	0.252674	0.00201087	0.591818
HSPA1A	-0.00504328	0.254232	0.00439351	0.593457
CAPG	-0.00615954	0.254499	0.00536898	0.593457
PDCD6	-0.00683962	0.257969	0.00600578	0.599682
MNDA	0.0123267	0.258307	0.0108316	0.599682
PAEP	-0.0151939	0.259066	0.0133725	0.600122
GBP4	-0.00377705	0.260135	0.0033318	0.601276
STX8	-0.00581055	0.260849	0.00513333	0.601607
COMT	-0.00420787	0.263418	0.00373766	0.606205
CA11	0.002839	0.2675	0.00254354	0.614259
CCL13	-0.0171833	0.269039	0.015445	0.616451
ENG	-0.00465523	0.271342	0.00420461	0.619132
FOLR3	-0.0220606	0.271505	0.0199319	0.619132
SCG2	-0.00238965	0.271971	0.00216119	0.619132
FUT3_FUT5	0.0115883	0.273286	0.0105094	0.620783
DDAH1	-0.00473926	0.274968	0.00431321	0.621061
GSTA3	0.00389923	0.275382	0.00355178	0.621061
CLEC14A	-0.0059308	0.275411	0.00540266	0.621061
NTRK3	-0.00388978	0.275801	0.0035463	0.621061
CD5	-0.00386097	0.276355	0.00352411	0.621061
LAIR2	-0.00826122	0.276985	0.00755043	0.621154
IRAG2	-0.00349146	0.279258	0.0032063	0.622571
RBKS	0.00910806	0.279449	0.0083675	0.622571
QPCT	0.00253388	0.28113	0.00233606	0.622571
IL17RA	-0.0069136	0.281344	0.00637671	0.622571
SNX9	-0.00363365	0.281566	0.00335303	0.622571
SKAP2	0.0038522	0.281568	0.00355471	0.622571
RSPO1	0.00399878	0.281752	0.0036914	0.622571
LRIG1	0.00366477	0.284876	0.00340524	0.626279
AIFM1	-0.00274274	0.285099	0.00254969	0.626279
S100P	0.00649085	0.28525	0.0060359	0.626279
PIK3AP1	-0.00455181	0.286737	0.00424593	0.626279
AREG	-0.00598695	0.286761	0.00558492	0.626279
PRTG	-0.00421664	0.286995	0.00393541	0.626279
IL6	-0.0015863	0.290485	0.00149133	0.630429
VSTM1	-0.00249432	0.290683	0.00234595	0.630429
OSMR	0.00384119	0.290884	0.00361422	0.630429
VTCN1	-0.00519105	0.29129	0.00488846	0.630429
XPNPEP2	-0.00800774	0.293139	0.00757012	0.633133
PIK3IP1	0.00046183	0.29439	0.000437731	0.634533
SORT1	0.00902811	0.295665	0.00857977	0.635094
PDGFA	-0.00694674	0.295855	0.00660439	0.635094
GFRA1	-0.00351701	0.296561	0.0033486	0.635315
LTBR	-0.00340951	0.297419	0.00325206	0.635467
IFNLR1	-0.00323865	0.297837	0.00309178	0.635467
CA14	0.00990948	0.29994	0.00950161	0.635571
CPPED1	-0.00653349	0.300434	0.00627102	0.635571
CLC	0.00639637	0.300587	0.00614137	0.635571
YES1	-0.00367866	0.300774	0.00353338	0.635571
MIF	0.0108324	0.30121	0.010414	0.635571
SIGLEC9	0.00223791	0.302061	0.0021553	0.635571
ADGRE2	-0.00337875	0.303182	0.00326163	0.635571
MAD1L1	0.00429476	0.303712	0.00415046	0.635571
STX6	-0.0021667	0.304312	0.00209652	0.635571
PFDN2	-0.00438173	0.304851	0.00424454	0.635571
FCRL6	0.0021083	0.305062	0.00204319	0.635571
KIR3DL1	-0.00305237	0.305122	0.00295847	0.635571
KLRD1	-0.0046178	0.309325	0.00451505	0.643055
PLIN3	-0.00288236	0.310143	0.00282302	0.643485
F3	-0.00661725	0.311593	0.0065006	0.643633
THY1	0.00471249	0.312656	0.00463966	0.643633
PRTN3	0.0119434	0.31322	0.0117726	0.643633
AGXT	-0.00158764	0.313387	0.00156548	0.643633
IRAK1	-0.00198014	0.313623	0.00195346	0.643633
NRP1	0.00831432	0.313878	0.00820665	0.643633
SUSD2	-0.0067137	0.314824	0.00663981	0.644171
ADA	-0.00186176	0.315363	0.00184333	0.644171
CASP3	0.007066	0.316958	0.0070193	0.645296
EDIL3	-0.00504803	0.317138	0.00501654	0.645296
IL13	-0.0012158	0.317933	0.00121021	0.645667
GPNMB	0.00490032	0.321051	0.00490952	0.647622
AGER	-0.00454867	0.321076	0.00455744	0.647622
PRL	-0.00310723	0.3211	0.00311338	0.647622
CLPP	-0.00186091	0.321353	0.00186557	0.647622
CLEC1A	-0.00255727	0.322868	0.00257176	0.649432
PLA2G10	0.00731285	0.324484	0.00737904	0.65144
GGH	0.00493079	0.325187	0.00498269	0.651555
MAPK9	0.00294963	0.326033	0.00298593	0.651555
L1CAM	-0.00379151	0.326395	0.00384106	0.651555
LILRA2	-0.004594	0.327075	0.00466063	0.651663
CD27	-0.0021272	0.327686	0.00216079	0.651663
DNAJA2	-0.00328022	0.329815	0.0033468	0.654502
DRAXIN	-0.00285854	0.331101	0.00292437	0.654502
NUDC	-0.00318941	0.33121	0.0032636	0.654502
MMP12	0.00705722	0.331661	0.00722816	0.654502
CHI3L1	0.0098615	0.332543	0.0101189	0.654502
PLTP	0.00252516	0.33284	0.00259267	0.654502
EPHA1	-0.00447933	0.334184	0.00461197	0.655922
PSMG3	-0.00323115	0.337797	0.00335193	0.660943
MERTK	-0.00333948	0.337996	0.00346575	0.660943
MARCO	-0.00273758	0.340394	0.0028553	0.664399
PLXNB3	-0.00229339	0.341107	0.00239557	0.664559
FOXO3	-0.00538119	0.345658	0.00567448	0.672183
ATOX1	0.00728303	0.347223	0.00770507	0.673983
PTPRM	0.00257646	0.349055	0.00273619	0.676295
CPE	-0.00784618	0.35119	0.00836982	0.679182
GZMB	0.00524735	0.353429	0.00562377	0.682261
DSG2	-0.00321936	0.356305	0.0034711	0.686155
CD200R1	-0.00328624	0.356749	0.00354649	0.686155
CRTAC1	0.00418848	0.35785	0.00453059	0.687019
COL4A1	-0.00576609	0.358833	0.00624991	0.687655
NUB1	-0.00236237	0.36083	0.00257131	0.690226
FRZB	0.00206309	0.361681	0.00224957	0.690601
CCN1	-0.00762958	0.362954	0.00834137	0.691662
SERPINB8	0.00600577	0.364101	0.00658187	0.691662
GALNT2	-0.00185751	0.364601	0.00203783	0.691662
KLK14	-0.0113373	0.364862	0.0124446	0.691662
APOM	-0.00336191	0.366147	0.00370023	0.692853
CCL24	-0.00838158	0.367046	0.00924244	0.693308
CD109	-0.00360721	0.368373	0.00398879	0.694571
BMP6	-0.00346502	0.372479	0.00386474	0.697932
CRLF1	-0.000748316	0.372632	0.000834909	0.697932
CD1C	0.00117085	0.372731	0.00130661	0.697932
CDH15	-0.00510977	0.372805	0.00570312	0.697932
PDGFB	0.00408072	0.373743	0.00456357	0.698449
TFF1	0.00100642	0.375587	0.00112988	0.699907
ERBB3	-0.0028667	0.375851	0.00322016	0.699907
VWA1	-0.00299819	0.377558	0.00337998	0.699994
ALPP	0.00788903	0.378707	0.00891516	0.699994
SNCG	0.00553037	0.379221	0.00625648	0.699994
GPA33	-0.00447228	0.379471	0.00506214	0.699994
IL18RAP	0.00118304	0.380515	0.00134203	0.699994
VPS37A	-0.00156554	0.380835	0.00177713	0.699994
MSLN	0.00457986	0.381315	0.00520411	0.699994
STC2	0.00444349	0.381729	0.00505356	0.699994
NECTIN4	-0.00580644	0.382287	0.00661141	0.699994
CCL25	-0.00644732	0.382539	0.00734505	0.699994
CD300C	-0.00276094	0.38332	0.00315057	0.700207
MUC13	0.00749967	0.385627	0.00859984	0.702507
ICAM1	-0.00542996	0.385912	0.00623028	0.702507
ULBP2	0.00230754	0.387874	0.00265866	0.702972
PTH1R	-0.00300862	0.389079	0.00347526	0.702972
IGFBP1	0.00746566	0.389294	0.00862755	0.702972
CA9	0.00320197	0.389766	0.00370399	0.702972
MITD1	0.00683252	0.389877	0.00790562	0.702972
TRIAP1	-0.00168581	0.39017	0.00195179	0.702972
DFFA	-0.0021791	0.392462	0.00253521	0.705003
HNMT	-0.00542941	0.392634	0.00631898	0.705003
ANGPTL4	0.00328519	0.39412	0.00383551	0.705706
SCRN1	-0.00500649	0.394365	0.00584822	0.705706
OSCAR	-0.00408609	0.396395	0.00479371	0.708136
DLL1	-0.00427476	0.40026	0.00505648	0.711788
BANK1	0.0029808	0.400818	0.00353009	0.711788
ADAMTS13	-0.00184724	0.400837	0.00218773	0.711788
S100A4	0.00327208	0.401192	0.00387814	0.711788
RSPO3	-0.00299245	0.401816	0.00355144	0.711788
GLO1	-0.00614956	0.404564	0.00734124	0.715454
DDR1	0.00603963	0.40565	0.00722677	0.716173
SULT1A1	0.00317368	0.406657	0.00380568	0.716514
VPS53	-0.000773146	0.407742	0.000929265	0.716514
IL13RA1	-0.00153159	0.407883	0.00184142	0.716514
PRSS27	-0.00635421	0.41002	0.00767467	0.716877
CD302	-0.00198643	0.41007	0.00239949	0.716877
IL5RA	-0.00221474	0.410358	0.00267692	0.716877
GNLY	-0.00588195	0.412727	0.00714567	0.716877
ADGRG1	-0.0044442	0.413267	0.00540529	0.716877
ERBB2	-0.00348901	0.41334	0.00424421	0.716877
RWDD1	0.00269096	0.413391	0.00327377	0.716877
RNASE3	0.012152	0.414064	0.0148053	0.716877
TIE1	-0.00369159	0.414211	0.00449905	0.716877
CNTN3	-0.00246528	0.416675	0.00302048	0.71996
ACP5	0.00568959	0.417605	0.00698493	0.720385
LILRB1	0.0051358	0.419684	0.0063334	0.722788
FKBP1B	0.00201083	0.420915	0.00248633	0.723727
IL1B	0.00363896	0.422687	0.00451675	0.72559
CNTN4	-0.00318907	0.423933	0.00396903	0.726545
FYB1	0.00483135	0.427107	0.0060545	0.726785
USP8	-0.00309899	0.42773	0.00388882	0.726785
IL12RB1	0.00226575	0.429784	0.00285593	0.726785
DPY30	-0.0012842	0.433993	0.00163362	0.726785
IL12B	-0.00277176	0.434301	0.00352832	0.726785
INPPL1	0.00230535	0.434526	0.00293605	0.726785
IFNGR1	-0.00208746	0.435087	0.0026618	0.726785
CCL5	-0.00643456	0.435088	0.00820499	0.726785
PNLIPRP2	-0.00317543	0.435565	0.00405335	0.726785
VMO1	-0.00424896	0.43623	0.00543159	0.726785
TXNDC5	-0.00151149	0.436491	0.00193328	0.726785
SCGB3A2	0.00292821	0.436861	0.00374839	0.726785
NCAM1	-0.00313856	0.437025	0.00401911	0.726785
MPIG6B	0.0024686	0.437478	0.00316432	0.726785
IL19	-0.00620408	0.437528	0.00795343	0.726785
CCN2	0.00246206	0.437772	0.00315797	0.726785
DNPH1	0.00706101	0.438189	0.00906511	0.726785
DCTN6	-0.00182327	0.438425	0.00234197	0.726785
XG	0.00172985	0.438529	0.00222248	0.726785
ANGPT2	-0.00347285	0.4387	0.00446353	0.726785
SRC	-0.00166781	0.438752	0.00214382	0.726785
PSG1	-0.002309	0.439243	0.00297121	0.726785
ST6GAL1	-0.00573188	0.442748	0.00743276	0.730649
CNDP1	0.003376	0.442965	0.00437988	0.730649
HMOX2	-0.00233889	0.445426	0.00305087	0.733561
PDLIM7	0.00143883	0.446655	0.00188193	0.734438
CCL17	0.00415688	0.452064	0.00550247	0.742173
APLP1	-0.00195592	0.454043	0.00260047	0.743474
LRPAP1	-0.00549955	0.454267	0.00731549	0.743474
ANGPT1	0.00185093	0.456184	0.00247263	0.745454
GSAP	-0.00118999	0.457044	0.00159274	0.745703
CA6	0.00203051	0.460225	0.00273711	0.748153
EPCAM	-0.00319581	0.460285	0.0043085	0.748153
SOST	0.00173331	0.460797	0.00233947	0.748153
GPC1	-0.00325175	0.46192	0.00439998	0.748153
LAYN	0.00323087	0.462095	0.00437344	0.748153
NMNAT1	0.00456164	0.463731	0.00619752	0.749226
DCN	0.00260984	0.464179	0.00354934	0.749226
SIRT2	0.00169456	0.465289	0.00231032	0.749869
ADAMTS15	-0.00302728	0.467351	0.00414653	0.751266
LEPR	-0.00107337	0.468271	0.00147326	0.751266
PSPN	-0.0015835	0.468956	0.00217682	0.751266
CA2	0.00522191	0.469304	0.00718412	0.751266
AOC1	-0.00532084	0.469832	0.00732897	0.751266
CXCL10	-0.00574225	0.470432	0.00792015	0.751266
ADAM8	-0.00316534	0.475107	0.00441237	0.75676
ITGAV	0.00141497	0.475611	0.00197468	0.75676
TGFBI	0.00491279	0.476325	0.00686723	0.75676
DPP10	-0.00175828	0.476744	0.00246011	0.75676
BPIFB1	-0.0066743	0.480717	0.00942343	0.76004
CD300E	-0.00213096	0.481131	0.00301154	0.76004
PSME1	-0.0023392	0.481707	0.00331019	0.76004
PEBP1	0.00592923	0.481966	0.00839541	0.76004
CA12	-0.00372308	0.482584	0.0052791	0.76004
ATP5PO	-0.00168521	0.483137	0.00239256	0.76004
HS3ST3B1	-0.000918217	0.484046	0.00130635	0.760335
TMSB10	0.00471115	0.486463	0.00673988	0.761443
ANXA11	-0.0037482	0.487134	0.00537055	0.761443
ACE2	-0.00334041	0.487554	0.00479088	0.761443
FGF5	-0.00207094	0.487642	0.00297078	0.761443
CGA	0.00273266	0.489664	0.00393835	0.76347
TPMT	-0.001957	0.491819	0.00283455	0.765395
TYMP	-0.00373534	0.492999	0.00542515	0.765395
JAM2	0.00392742	0.493433	0.00570988	0.765395
RET	-0.00159236	0.494265	0.00231952	0.765395
LILRB5	0.00418341	0.49453	0.00609754	0.765395
ANKRD54	-0.00120321	0.495464	0.00175755	0.765718
NRP2	-0.00151283	0.49634	0.00221434	0.765948
BLMH	0.003563	0.498286	0.00523889	0.767826
KIR2DL3	-0.00243745	0.500314	0.00360095	0.769134
CIAPIN1	0.00192441	0.500763	0.00284601	0.769134
STAMBP	-0.00215067	0.501324	0.0031848	0.769134
NBL1	-0.00261164	0.503811	0.00389007	0.771699
CCL21	0.00190399	0.504905	0.00284332	0.771699
GP2	0.00391555	0.505405	0.00585416	0.771699
CTSO	-0.00206644	0.505924	0.00309334	0.771699
CSTB	-0.00441686	0.508569	0.00665317	0.774612
ARSB	0.00413696	0.509738	0.00624884	0.774847
ITIH3	-0.00164916	0.510193	0.00249373	0.774847
PSIP1	-0.00177871	0.51245	0.00270407	0.776011
FUS	-0.00150506	0.512995	0.00229103	0.776011
ENO1	-0.0037975	0.513169	0.00578299	0.776011
SKAP1	-0.00163008	0.51418	0.00248833	0.776101
CCL23	0.00134796	0.514701	0.00206024	0.776101
F11R	-0.00242992	0.515867	0.00372426	0.776748
GLRX	-0.00319268	0.516642	0.00490238	0.776806
SMOC2	-0.00501558	0.519094	0.00774681	0.778599
NME3	0.00168027	0.519312	0.00259663	0.778599
PADI2	0.00243438	0.521598	0.00378272	0.780915
SIRT5	-0.00139937	0.522681	0.00218012	0.781427
CCL8	-0.00694601	0.524459	0.010868	0.782975
HNRNPK	-0.00104462	0.525336	0.00163792	0.783174
TJAP1	-0.00104911	0.526576	0.00164991	0.783914
FABP1	0.00612092	0.527914	0.00965752	0.784225
SLC39A14	-0.00156086	0.528273	0.00246485	0.784225
MGLL	0.0023814	0.529111	0.00376829	0.784364
CA5A	0.00263422	0.531295	0.0041906	0.785594
CXCL9	-0.00407387	0.531864	0.00648985	0.785594
GFRA2	0.00110586	0.532543	0.0017646	0.785594
SIAE	0.00460533	0.533138	0.00735938	0.785594
GH1	-0.00245702	0.533667	0.00393145	0.785594
ITGAM	-0.00315817	0.536719	0.00509135	0.788985
TNFSF12	0.00546244	0.537557	0.0088243	0.789116
NPY	0.000795289	0.539063	0.00128953	0.790226
OMG	-0.00203509	0.540456	0.0033112	0.791168
SPINK6	0.00217071	0.544173	0.00356459	0.795503
HARS1	-0.00359698	0.548783	0.00597516	0.801133
KYAT1	-0.00604835	0.549996	0.0100779	0.801792
TXNRD1	0.00215704	0.551808	0.00361053	0.803323
IDUA	0.00381438	0.554429	0.00642702	0.806025
SERPINA11	-0.00209901	0.555265	0.00354422	0.806129
DPP7	-0.00407802	0.556309	0.00690406	0.806534
ING1	-0.00144689	0.557389	0.00245631	0.80699
GCNT1	0.00273408	0.563503	0.00471458	0.814036
AK1	-0.00153277	0.563801	0.0026451	0.814036
MAEA	0.000905727	0.565586	0.00157021	0.814825
PAK4	-0.000833539	0.565893	0.00144621	0.814825
IL1RAP	0.00264266	0.56708	0.00459914	0.815419
LGALS3	0.00195692	0.568604	0.00341917	0.816073
IL20RA	-0.000851552	0.569596	0.00149168	0.816073
CXCL8	0.00332079	0.569857	0.00582104	0.816073
DCTPP1	-0.00235629	0.57073	0.00413974	0.816213
SCARB1	0.000935379	0.573263	0.00165424	0.817225
CRIP2	0.000789597	0.574015	0.00139918	0.817225
S100A16	0.00420125	0.57414	0.00744709	0.817225
TNFRSF14	-0.000732165	0.574539	0.00129918	0.817225
PLPBP	0.00240442	0.576195	0.00428506	0.818476
LGALS1	-0.00123817	0.577704	0.00221539	0.818539
CEACAM5	-0.00360788	0.580261	0.00649911	0.818539
LEP	-0.00145392	0.580711	0.00262217	0.818539
ABHD14B	-0.00270901	0.580887	0.00488801	0.818539
THOP1	-0.00120102	0.581244	0.00216912	0.818539
GDNF	-0.00204869	0.581583	0.00370338	0.818539
GP6	-0.00263495	0.581753	0.0047653	0.818539
FAS	-0.00201832	0.582452	0.0036569	0.818539
CHRDL2	-0.00167673	0.585757	0.00306487	0.822088
KIFBP	-0.00135037	0.587308	0.00247859	0.822312
MSRA	-0.00306167	0.587477	0.00562221	0.822312
KRT18	-0.00529041	0.58873	0.00974763	0.822372
EPHA2	-0.0020344	0.58963	0.00375747	0.822372
CD209	-0.00307406	0.59311	0.00573133	0.822372
CA13	0.00147956	0.593504	0.00276146	0.822372
KRT5	-0.00237034	0.594117	0.00443139	0.822372
CRELD2	-0.0017157	0.594449	0.00321042	0.822372
CTSF	-0.00351877	0.594989	0.006594	0.822372
ABL1	-0.00139464	0.595481	0.00261699	0.822372
CARHSP1	-0.00203393	0.595619	0.00381803	0.822372
PAG1	-0.00220835	0.596358	0.0041538	0.822372
SIRPB1	-0.00324158	0.596781	0.00610429	0.822372
SMPD1	0.00259937	0.597644	0.00490649	0.822372
PTN	0.00233996	0.597663	0.00441707	0.822372
LAT2	-0.00096213	0.601192	0.00183385	0.825214
CEACAM8	-0.00153143	0.601295	0.00291978	0.825214
DPEP2	0.0012465	0.607539	0.00241802	0.832699
PLA2G15	0.00290191	0.609486	0.00565998	0.834283
C4BPB	0.000986275	0.610892	0.00193126	0.835124
FETUB	0.00200575	0.613727	0.00395901	0.835398
SFRP1	0.00598723	0.614039	0.0118282	0.835398
LILRA5	0.002393	0.614286	0.00473085	0.835398
TCL1B	-0.000924855	0.61554	0.0018349	0.835398
MIA	-0.00224368	0.616225	0.00446009	0.835398
CD70	0.00155169	0.616533	0.00308722	0.835398
LGALS8	-0.00360554	0.616641	0.00717573	0.835398
RARRES1	0.00175164	0.618305	0.00350266	0.83611
NUDT5	0.00329653	0.618753	0.00660033	0.83611
PPP3R1	-0.0018177	0.623057	0.00368461	0.839371
CDH3	0.00294926	0.623419	0.0059846	0.839371
FABP9	0.000797076	0.623556	0.00161805	0.839371
CTSL	0.00212906	0.625976	0.00435233	0.841003
CLEC1B	-0.00185655	0.626363	0.00379952	0.841003
NADK	-0.0025851	0.628761	0.00532757	0.842228
VEGFC	0.00203673	0.62957	0.00420737	0.842228
IGFBP3	0.00198672	0.629673	0.0041053	0.842228
DARS1	-0.000954351	0.631568	0.00198302	0.842935
DDC	0.0074319	0.631802	0.0154532	0.842935
FLT1	-0.00100808	0.635801	0.00212099	0.846308
CCL20	-0.00189158	0.635935	0.00398145	0.846308
ESAM	-0.00224728	0.638406	0.00476503	0.847084
FIS1	0.0028966	0.640032	0.00617172	0.847084
SHMT1	-0.00480417	0.640681	0.010256	0.847084
TGM2	0.00157464	0.640887	0.00336366	0.847084
PLXDC1	-0.00071096	0.641313	0.00152065	0.847084
KLK6	0.00376151	0.641341	0.00804607	0.847084
CDH1	0.00187332	0.643985	0.00403917	0.849091
HLA.DRA	-0.0022122	0.644471	0.00477687	0.849091
BRK1	-0.00172633	0.648698	0.00377592	0.853593
RAB6A	-0.00226669	0.659827	0.00513173	0.867154
ATP5IF1	0.0027899	0.661639	0.00635239	0.868452
CDH17	0.000804203	0.664368	0.001847	0.87053
KLK1	0.00116846	0.664874	0.00268789	0.87053
TPPP3	0.000653481	0.669559	0.00152596	0.875577
CLSTN1	-0.00144462	0.672123	0.00340144	0.877027
TRAF2	-0.000706338	0.672565	0.0016655	0.877027
CD22	0.00132759	0.673164	0.00313647	0.877027
FADD	0.000918378	0.675022	0.00218287	0.878361
NPTXR	0.0018464	0.678829	0.00444388	0.881749
NOMO1	0.00295195	0.679626	0.00712345	0.881749
CHL1	0.00289383	0.681891	0.00703588	0.881749
CTRC	0.00246623	0.682778	0.006014	0.881749
ESM1	-0.00118116	0.683562	0.00288786	0.881749
APRT	-0.0015201	0.684242	0.00372501	0.881749
BAIAP2	-0.00225992	0.684253	0.00553816	0.881749
CBLIF	0.00249302	0.684317	0.00611069	0.881749
LEFTY2	0.00210613	0.691997	0.00529846	0.890555
KLK8	-0.00258836	0.69312	0.00653677	0.890913
TNFSF14	0.00100293	0.694868	0.00254815	0.892072
PLA2G2A	0.00406016	0.697038	0.0103935	0.893768
PRELP	0.00100523	0.701371	0.00261255	0.896499
KLRB1	-0.00204555	0.701479	0.00531836	0.896499
RGMB	-0.00203821	0.701719	0.00530376	0.896499
OBP2B	0.00112669	0.704674	0.00296265	0.899184
MAP2K6	0.00130441	0.705808	0.00344387	0.899543
CANT1	-0.00213557	0.706892	0.00566014	0.899836
FAM3C	0.00281607	0.710067	0.00754951	0.902666
FSTL3	-0.00184066	0.71122	0.00495521	0.902666
IL15	-0.00131872	0.712027	0.00356052	0.902666
HSPB1	0.0042809	0.712541	0.01158	0.902666
HAVCR1	-0.00220275	0.714017	0.00599075	0.90345
PADI4	0.00123614	0.715602	0.00338151	0.903848
CCL26	-0.00234564	0.716047	0.0064271	0.903848
CD99L2	0.000396335	0.718371	0.00109534	0.905698
PTS	0.0012417	0.723742	0.00350136	0.911378
LSP1	0.00086402	0.725047	0.00244843	0.911932
PDCD5	0.0013559	0.728867	0.00389876	0.91524
IL7	0.000769546	0.730525	0.00222694	0.91524
SCG3	-0.00110264	0.730798	0.00319424	0.91524
LAMA4	-0.00242109	0.731866	0.00704271	0.91524
COL18A1	-0.00220829	0.732416	0.00643743	0.91524
AMFR	0.000971984	0.733297	0.00284318	0.91524
CR2	-0.00227108	0.733755	0.00665511	0.91524
STIP1	-0.00161179	0.734646	0.00473966	0.915269
LTBP2	0.00111388	0.736602	0.00330079	0.916142
STK11	-0.00107186	0.737298	0.00318501	0.916142
IGFBP7	-0.00114127	0.737955	0.00340008	0.916142
ELOA	0.0011366	0.739246	0.00340358	0.916665
C2	0.0019481	0.741349	0.00588293	0.917382
CLSTN2	-0.00123376	0.741565	0.00372895	0.917382
PRDX3	0.000633706	0.744816	0.00194065	0.919852
CDH6	-0.00102716	0.747161	0.00317579	0.919852
CD300LG	-0.000389376	0.74797	0.00120788	0.919852
TREML2	-0.00111465	0.748118	0.00345987	0.919852
ITGA6	-0.00053683	0.748171	0.00166668	0.919852
TNFRSF1A	-0.00141482	0.75	0.00442584	0.919852
SPRY2	0.000645721	0.750642	0.00202532	0.919852
GGT1	-0.00304946	0.750809	0.00957137	0.919852
VEGFA	-0.00185149	0.751416	0.00582597	0.919852
SSC5D	0.00138449	0.756276	0.00444634	0.924727
LHPP	-0.00341266	0.757386	0.0110117	0.924777
CD38	-0.0020441	0.758071	0.00661504	0.924777
NCAM2	-0.000927495	0.759889	0.00302499	0.925534
TNFRSF11A	-0.00137112	0.760448	0.00448262	0.925534
NCR1	0.000686111	0.764057	0.00227851	0.925724
NPPC	-0.000778274	0.765592	0.00260203	0.925724
SOD2	0.0024987	0.766289	0.00837969	0.925724
ALDH3A1	0.000603695	0.767099	0.00203182	0.925724
S100A11	-0.00146222	0.767673	0.00493383	0.925724
FLT3LG	-0.00184765	0.768282	0.00625121	0.925724
RBP2	-0.00070163	0.768832	0.00237966	0.925724
LBP	-0.00184967	0.769352	0.00628794	0.925724
IL15RA	-0.0010604	0.770778	0.00362792	0.925724
CCL19	0.000355172	0.771134	0.00121709	0.925724
CXCL1	0.00312517	0.771609	0.0107321	0.925724
KLK11	-0.00258577	0.771791	0.00888702	0.925724
CD69	0.00127843	0.772022	0.00439841	0.925724
LAMP2	-0.00115867	0.773992	0.00402214	0.926798
CD46	0.00127389	0.776494	0.00447301	0.926798
PLAUR	-0.000918415	0.778243	0.00325096	0.926798
ANXA4	0.00184596	0.778596	0.00654497	0.926798
CTSH	-0.00181618	0.778627	0.00644029	0.926798
TNFSF11	-0.00103362	0.77889	0.00366977	0.926798
HAVCR2	-0.000797115	0.779975	0.00284441	0.926798
TFPI2	-0.00151651	0.781042	0.00543857	0.926798
PRSS8	0.00088764	0.781359	0.00318802	0.926798
DNMBP	-0.00099143	0.781711	0.00356668	0.926798
NTproBNP	-0.00094169	0.783374	0.00341444	0.927726
HEBP1	-0.000485284	0.789554	0.00181257	0.933322
CHGB	-0.000758166	0.78987	0.00283617	0.933322
CLEC10A	0.000589106	0.793171	0.00223977	0.935796
GZMH	-0.000568409	0.793739	0.00216718	0.935796
DECR1	0.00113664	0.796657	0.0043973	0.937353
PFKFB2	0.00137909	0.796839	0.00534014	0.937353
MDGA1	0.000556431	0.800089	0.00219045	0.937562
CD55	-0.000495215	0.801656	0.00196521	0.937562
LAMP3	-0.00113729	0.801824	0.00451712	0.937562
NOTCH3	-0.000821493	0.802521	0.0032746	0.937562
WWP2	-0.000773761	0.802911	0.00309055	0.937562
VTA1	-0.00156713	0.80382	0.00628905	0.937562
PON3	-0.000489938	0.805275	0.00198117	0.937562
ZBTB17	0.000335183	0.805985	0.00136045	0.937562
GRAP2	0.000527917	0.806717	0.00215101	0.937562
MANF	-0.00121322	0.806826	0.00494613	0.937562
FCRL3	0.000551125	0.80764	0.00225657	0.937562
ACP6	-0.000851641	0.807691	0.00348797	0.937562
MMP10	0.00180932	0.810808	0.00753478	0.940145
TMPRSS15	-0.00109013	0.816041	0.00467138	0.943454
NINJ1	-0.000499987	0.816178	0.00214416	0.943454
ITGB1BP1	-0.0010339	0.818291	0.00448631	0.943454
IL1A	0.0014825	0.821003	0.00653208	0.943454
SEMA7A	-0.00176059	0.821603	0.00778396	0.943454
PIGR	-0.00071458	0.822149	0.00316919	0.943454
SIRPA	-0.00125959	0.823558	0.00563172	0.943454
TLR3	0.00139263	0.825772	0.00630699	0.943454
MME	0.00148291	0.826725	0.0067534	0.943454
YTHDF3	0.000844265	0.827263	0.00385708	0.943454
MFAP3	0.000419635	0.827698	0.00192205	0.943454
CST7	0.000761405	0.828069	0.00349512	0.943454
DEFA1_DEFA1B	-0.00132502	0.830016	0.00615308	0.943454
WFDC12	0.00132792	0.83016	0.00617183	0.943454
NAAA	-0.00115296	0.83188	0.00541435	0.943454
OGFR	0.000594253	0.832469	0.00280061	0.943454
CRADD	0.000616377	0.836023	0.00296879	0.943454
CCL7	-0.00067781	0.836867	0.00328182	0.943454
IL18	0.00140892	0.837033	0.00682874	0.943454
CCL4	0.00136134	0.837058	0.00659915	0.943454
CEACAM21	-0.00192572	0.837477	0.00935946	0.943454
ALDH1A1	-0.00132387	0.837615	0.00643984	0.943454
IQGAP2	-0.000623876	0.837894	0.0030401	0.943454
CDCP1	0.000870151	0.838345	0.00425217	0.943454
CXCL11	-0.000759369	0.83836	0.00371115	0.943454
FGF19	-0.000698922	0.838398	0.00341656	0.943454
IGFBP4	0.00119262	0.838571	0.00583626	0.943454
ENPP2	0.000711192	0.838725	0.00348369	0.943454
CD79B	0.000820432	0.843878	0.00415328	0.947362
IL17RB	-0.000312077	0.844714	0.00158844	0.947362
DAG1	-0.000855939	0.846347	0.00440356	0.947362
IL3RA	-0.000400176	0.846514	0.00206106	0.947362
THBS4	0.000599758	0.847563	0.00311053	0.947362
TXLNA	0.000689957	0.847951	0.00358757	0.947362
CXCL17	0.00126906	0.848491	0.00662257	0.947362
CCL11	-0.00113946	0.851003	0.0060477	0.949161
CPM	-0.000856889	0.854246	0.00465037	0.950827
NPM1	0.000671115	0.855646	0.00367788	0.950827
TIA1	-0.000262911	0.856134	0.00144577	0.950827
CD2AP	-0.00105152	0.857078	0.00582098	0.950827
BLVRB	-0.00101575	0.858837	0.00569382	0.950827
NBN	-0.000360016	0.858983	0.00202019	0.950827
SEMA3F	-0.000554927	0.859655	0.003129	0.950827
NID1	0.000515137	0.859714	0.00290586	0.950827
SORCS2	-0.000414591	0.861376	0.00236702	0.951179
MAGED1	-0.000358722	0.861836	0.00205495	0.951179
BAG6	-0.000661169	0.864082	0.00385074	0.952111
MSMB	0.000899261	0.864488	0.00525328	0.952111
ATXN10	-0.000756373	0.868942	0.00457018	0.95474
SELE	0.000794125	0.869084	0.00480355	0.95474
MATN2	-0.00132702	0.869592	0.00805854	0.95474
REN	0.000857991	0.873311	0.0053646	0.956513
DCBLD2	-0.000492968	0.873753	0.00309317	0.956513
TRIM5	-0.000364112	0.874065	0.00229037	0.956513
PM20D1	0.000369253	0.874837	0.00233715	0.956513
CRISP2	-0.000898345	0.876562	0.0057661	0.956829
RETN	-0.000684067	0.876942	0.0044044	0.956829
DEFB4A_DEFB4B	-0.00160036	0.879829	0.0105536	0.957919
LILRB4	0.000862138	0.88062	0.00572332	0.957919
LPO	0.000482884	0.880799	0.00321049	0.957919
FUT8	-0.000214731	0.881576	0.0014371	0.957919
SOD1	0.000382824	0.885506	0.00265066	0.959843
TNFRSF12A	-0.000975962	0.886247	0.00680187	0.959843
CCL3	0.000638492	0.887122	0.00448463	0.959843
CKAP4	-0.00135457	0.88856	0.0096378	0.959843
ENPP7	-0.00204375	0.888665	0.0145552	0.959843
BACH1	-0.000179899	0.889367	0.00128939	0.959843
FCN2	-0.00148081	0.890546	0.0107284	0.959843
SIGLEC1	0.000923898	0.890632	0.00669894	0.959843
CXCL16	-0.000944967	0.89222	0.00695331	0.960572
IL1RL1	-0.000820554	0.895943	0.00625517	0.962124
ITGB7	-0.000196192	0.895993	0.00149632	0.962124
RHOC	-0.000666894	0.896401	0.00510639	0.962124
CRHBP	-0.000358596	0.900693	0.00286513	0.962967
CLEC4A	0.000481727	0.901195	0.00386856	0.962967
NT5E	0.000584395	0.901842	0.00472417	0.962967
MEP1B	0.000369481	0.902107	0.00299496	0.962967
C1QA	0.000303272	0.904638	0.00252386	0.962967
GUCA2A	0.000983026	0.904641	0.00818104	0.962967
LPCAT2	-0.000197918	0.90511	0.00165532	0.962967
CD163	-0.000388016	0.905119	0.00324556	0.962967
PPIB	-0.000991901	0.905408	0.00832221	0.962967
LCN2	-0.00051769	0.909733	0.00455257	0.966591
SCARB2	-0.000399651	0.912573	0.00362922	0.968633
PLXNB2	0.000708838	0.913641	0.00651686	0.968648
ANXA10	0.000507783	0.91565	0.00478004	0.968648
BMP4	0.000387833	0.916577	0.00369159	0.968648
KRT19	-0.000639207	0.91745	0.00614889	0.968648
RTBDN	-0.000310899	0.919695	0.00307464	0.968648
TDRKH	-0.000229578	0.919943	0.00227747	0.968648
IVD	-0.000257269	0.921996	0.00261956	0.968648
GFER	0.000294081	0.923044	0.0030353	0.968648
KEL	-0.000259885	0.92365	0.00270369	0.968648
EPHB4	-0.000492646	0.925492	0.00525229	0.968648
QDPR	-0.000663591	0.926285	0.00715118	0.968648
ATP6V1F	-0.00020883	0.926632	0.00226112	0.968648
SCP2	-0.000186341	0.926663	0.00201849	0.968648
COL9A1	-0.000244312	0.926903	0.00265515	0.968648
THBS2	-0.000332951	0.927285	0.00363751	0.968648
ADAM22	0.000332904	0.927368	0.00364119	0.968648
DIABLO	-0.000490703	0.92994	0.00556474	0.968648
CD40	-0.000247569	0.930006	0.00281015	0.968648
VNN2	0.000320703	0.930049	0.00364255	0.968648
MGMT	-0.00022372	0.937702	0.00285396	0.974743
ARNT	-0.00010719	0.938537	0.001386	0.974743
CEBPB	-0.000124503	0.939587	0.00163791	0.974743
HCLS1	0.000286123	0.939601	0.00376496	0.974743
ACY1	0.000552009	0.941442	0.00749247	0.975693
NECTIN2	0.000433195	0.942999	0.00604065	0.976346
PCDH1	0.000124704	0.945247	0.00181045	0.976726
TSLP	0.000153677	0.945467	0.00224009	0.976726
TIMP3	-0.000389961	0.947696	0.00592697	0.976726
ISLR2	-0.000249725	0.948777	0.00387574	0.976726
CD4	-8.7981e-05	0.948797	0.001366	0.976726
ROBO2	-0.000130841	0.948946	0.00203741	0.976726
LHB	-0.000141567	0.949852	0.00224431	0.976726
CD40LG	-9.55766e-05	0.953675	0.00164042	0.977751
COL6A3	-0.000340857	0.954758	0.00599037	0.977751
LPL	0.000319401	0.955287	0.00567985	0.977751
REG1B	0.000281973	0.955297	0.00501533	0.977751
NUCB2	0.000181503	0.956255	0.00329911	0.977751
CRH	-0.000166271	0.956415	0.00303331	0.977751
ADAMTS8	-0.000152616	0.958318	0.00291144	0.978747
APEX1	-0.000340489	0.961163	0.00697174	0.980702
FXN	6.6243e-05	0.962578	0.00140772	0.981197
PLAT	-0.000374299	0.966356	0.00884801	0.982872
KYNU	-0.000160573	0.968188	0.00401449	0.982872
CTSB	-0.000236609	0.968484	0.00597092	0.982872
WARS	0.000258838	0.968578	0.00655143	0.982872
RBP5	0.000365181	0.968884	0.00933415	0.982872
UBAC1	6.53053e-05	0.972216	0.00186949	0.984824
BTN3A2	9.12375e-05	0.972678	0.00265603	0.984824
CCL18	0.000325575	0.974159	0.0100215	0.985378
GGT5	6.067e-05	0.975556	0.00197424	0.985845
FGFR2	-8.10849e-05	0.977598	0.00287908	0.986962
FURIN	0.000130636	0.980709	0.00538678	0.989155
SIGLEC7	-8.14935e-05	0.986327	0.00474147	0.990694
BCAM	8.77938e-05	0.986655	0.00523342	0.990694
SIT1	-2.11945e-05	0.986709	0.00126851	0.990694
ACVRL1	-5.72681e-05	0.986762	0.00344151	0.990694
TGFB1	-4.16335e-05	0.986934	0.00253483	0.990694
MDK	-4.16051e-05	0.995583	0.00749322	0.998425
PHOSPHO1	1.26238e-05	0.996778	0.00311688	0.998616
NDUFS6	8.49741e-06	0.997986	0.00335697	0.998616
PTPRN2	-9.89786e-06	0.998616	0.00568788	0.998616
