# Supplementary material for: Healthy Aging Metabolomic and Proteomic Signatures Across Multiple Physiological Compartments
Source: Aging Cell. 2025 Feb 14;24(6):e70014. doi: 10.1111/acel.70014 (PMC12151885; doi:10.1111/acel.70014)
Supplement: Supplementary file 14 — Table S9. [file ACEL-24-e70014-s004.xlsx]

## Sheet: Sheet1
Table S9.	Age-associated proteins in both plasma and urine. A list of proteins that were age-associated in both plasma (34 over-represented; 12 under-represented) and urine (20 over-represented; 26 under-represented) from the cross-sectional analysis. The direction of association is provided.
Protein	beta (plasma)	beta (urine)
DSG4	-0.0132085	-0.0221019
AGRP	-0.0118008	-0.0153042
KIT	-0.00977432	-0.014235
CA1	-0.00660828	0.0397938
BOC	-0.00648562	-0.0083567
KDR	-0.00588677	-0.0117739
PODXL2	-0.00570921	-0.0130754
MEGF9	-0.00570016	-0.0191016
GP1BA	-0.00557973	0.0232626
RGMA	-0.00458108	-0.0213486
PEAR1	-0.00387372	-0.010401
ADGRG2	-0.0038159	-0.0107858
ANGPTL1	0.00330372	-0.0151664
TNFRSF13B	0.00354612	-0.0175084
ADAM23	0.0036631	-0.0100702
TNFRSF21	0.0039998	-0.0130994
CNTN5	0.00462464	-0.00767855
CX3CL1	0.00466326	-0.016461
CNTNAP2	0.00528462	0.0265408
POLR2F	0.00656161	-0.00474171
AMBP	0.00715611	0.0104402
FOLR2	0.00717478	0.0264314
CLEC4D	0.00736528	0.0129952
TAFA5	0.00861824	-0.00408906
IL32	0.00952757	0.0145699
IL4R	0.00965332	-0.0109533
GFRA3	0.00983393	-0.00615317
TNFRSF9	0.0102374	-0.0135815
MB	0.0103603	0.0148923
DKK4	0.010556	-0.0146699
FBP1	0.0110282	-0.0179492
CDHR2	0.0133036	-0.00477985
SCGB1A1	0.0134062	0.0226227
VWC2	0.0137015	-0.00618312
FABP4	0.0165813	0.0277173
LAIR1	0.0173228	0.00357264
MSR1	0.0175838	0.0132773
CHRDL1	0.0185604	0.00596849
CCN5	0.0197762	0.0126147
OGN	0.0198273	0.0181553
TSPAN1	0.0204074	0.0161398
PPY	0.021669	0.0109793
KLK4	0.029823	0.0163117
EDA2R	0.0331495	0.0164506
MLN	0.0351692	-0.0112302
CHIT1	0.0395316	0.0293885
