# Supplementary material for: Healthy Aging Metabolomic and Proteomic Signatures Across Multiple Physiological Compartments
Source: Aging Cell. 2025 Feb 14;24(6):e70014. doi: 10.1111/acel.70014 (PMC12151885; doi:10.1111/acel.70014)
Supplement: Supplementary file 15 — Table S10. [file ACEL-24-e70014-s008.xlsx]

## Sheet: Sheet1
Table S10. Multivariate signatures of chronological aging for different compartments. Multivariate signatures of chronological aging from metabolomic and proteomic data from plasma, muscle and urine, obtained from cross-validated elastic net models optimized using the R package eNetXplorer [112] (see Methods section for details). Only significant features (p<0.10) based on eNetXplorer’s coefficie…
Plasma Prot	Coef	Coef_pval	Freq	Freq_pval		Plasma Met	Coef	Coef_pval	Freq	Freq_pval		Muscle Prot	Coef	Coef_pval	Freq	Freq_pval		Muscle Metab	Coef	Coef_pval	Freq	Freq_pval		Urine Prot	Coef	Coef_pval	Freq	Freq_pval		Urine Metab	Coef	Coef_pval	Freq	Freq_pval
LTBP2	1.07221	0.000881834	1	0.000543991		PC.aa.C40.6	1.13608	0.0279223	0.9976	0.0316635		HNRNPA3	1.03743	0.043956	0.9928	1.59997e-05		PC.aa.C36.4	-3.28156	0.0262351	1	0.189629		CCN5	2.00161	0.000119104	1	0.00188797		His	-3.28142	0.00794834	1	0.144462
CXCL17	1.2132	0.000838223	1	0.00166397		Leu	-1.76119	0.00935982	1	0.0582391		APCS	1.2545	0.044523	0.9928	9.59985e-05		Choline	3.49252	0.0440034	1	0.284123		CD274	-1.25902	0.000481309	1	0.000879986		t4.OH.Pro	-2.80819	0.0492545	1	0.255916
GDF15	0.670636	0.00895656	1	0.000287995		CE.22.6.	0.815911	0.0983922	0.9752	0.0291515		ALDH6A1	1.08857	0.0522134	0.99	0.000127998		HipAcid	3.07795	0.0601042	1	0.354986		RGMA	-1.09496	0.00144634	1	0.00118398		TG.16.1_38.4.	3.01378	0.0494144	1	0.361114
RET	-1.31499	0.000652194	1	0.00443193		DHEAS	-4.37323	3.56436e-05	1	0.142894		METAP2	1.44532	0.0530014	0.9964	0.00150398		PC.aa.C36.0	1.13011	0.250121	0.9816	0.0953585		TNFSF13	0.789864	0.0119705	1	0.000543991		Carnosine	-2.60049	0.0617388	1	0.248412
EDA2R	0.884876	0.00859636	1	0.00225596		Cystine	2.35696	0.00663356	1	0.107678		TRPT1	-1.43672	0.0688764	0.996	0.00247996								MEGF9	-1.10925	0.00316318	1	0.00259196		Creatinine	-0.976344	0.196879	0.9936	0.0854546
WNT9A	0.774744	0.0229298	1	0.00310395		CE.15.0.	0.982544	0.127195	0.9932	0.062959		WDR61	1.45889	0.0952994	0.9896	0.0060959								IL7R	-1.35061	0.00356896	1	0.0101278		DHEAS	-2.95355	0.0541605	1	0.34425
ADAMTS16	0.908004	0.0136898	1	0.0061119		Ile	-0.876923	0.173626	0.9964	0.0540311		SSB	0.843782	0.120567	0.994	3.19995e-05								CNTNAP2	1.55808	0.00268115	1	0.0253916		Cit	2.22476	0.0983938	1	0.221756
CDON	-0.849972	0.0222448	1	0.00721588		Cit	1.59659	0.0744656	0.9996	0.13963		XRCC6	0.494869	0.214286	0.7708	3.19995e-05								TSPAN1	1.53754	0.0039469	1	0.0282715
PODXL2	-1.00145	0.0162259	1	0.0133918		PC.aa.C34.4	-0.551496	0.320267	0.9036	0.0577591		HNRNPU	0.413286	0.30303	0.744	4.79992e-05								AMBP	1.23658	0.00981097	0.9992	0.0155838
CTSV	-0.77377	0.0421171	1	0.00926385		TG.16.0_38.2.	0.64233	0.319207	0.8944	0.0929745		ACADSB	0.847554	0.134663	0.9676	0.000143998								LIF	1.78498	0.00372761	0.9996	0.0428953
ITGAV	0.645297	0.077325	0.9972	0.00796787		Cys	0.69949	0.325803	0.9512	0.0914705		FLNC	-0.887719	0.152715	0.9336	0.000463993								CA4	0.880568	0.0267227	0.9964	0.00710389
CD1C	-0.768506	0.0650296	0.9948	0.0140638		PC.aa.C40.4	-0.426867	0.427253	0.7936	0.0803027		OXCT1	0.858411	0.17318	0.858	0.000879986								CPA1	1.02977	0.0197192	0.9996	0.0104638
NEFL	0.719439	0.0776248	1	0.0128638		TG.20.4_36.4.	-0.300834	0.47244	0.6236	0.0732788		FBL	0.668004	0.281823	0.9156	0.00100798								LAIR1	0.978436	0.0441464	0.9988	0.0206557
CRLF1	-0.751084	0.0817586	1	0.0202557		PC.ae.C36.4	-0.48333	0.421916	0.8212	0.0993584		HSPB1	-0.520777	0.342609	0.7648	0.00131198								PI3	-0.991481	0.0461713	0.9932	0.0220636
SCARF2	0.415768	0.108618	0.9972	0.000543991		TG.18.1_31.0.	0.276625	0.493818	0.4844	0.0916305		D2HGDH	0.957995	0.191691	0.9584	0.00244796								ITGB6	-0.534782	0.0599666	0.9856	0.000927985
TNFRSF10B	0.390239	0.163287	0.9532	0.00147198								NPM1	0.496257	0.448333	0.6988	0.00396794								PAMR1	0.795071	0.054114	0.9952	0.00780788
IGFBP2	0.369578	0.206373	0.9856	0.00185597								DBT	0.337182	0.536519	0.6228	0.00332795								DSG4	-0.971303	0.0526316	0.9972	0.0224156
HSPB6	0.545818	0.118893	0.9692	0.00795187								GLRX3	-0.518297	0.309055	0.3952	0.0064319								TNFRSF13C	-0.677354	0.099509	0.94	0.0138398
CDCP1	0.622453	0.101202	0.9912	0.00999984								TPPP	0.437633	0.469177	0.7104	0.00475192								LIFR	-0.949277	0.0689349	0.9912	0.0264956
SOD2	-0.324829	0.276787	0.904	0.00428793								PRPF19	0.741765	0.314635	0.7728	0.00791987								ANGPTL1	-0.49774	0.113045	0.9708	0.00180797
RSPO3	0.27872	0.350244	0.92	0.00523192								GGCT	-0.660041	0.340588	0.7668	0.00759988								FABP4	0.674378	0.107674	0.9856	0.0123678
CXCL9	0.404788	0.25338	0.9476	0.0101758								BCL2L13	0.386055	0.459779	0.4956	0.0060799								EDA2R	0.539939	0.155077	0.9312	0.0127198
SCARB2	0.292463	0.353204	0.824	0.00977584								FBLN5	-0.615388	0.392677	0.7688	0.00884786								CRTAC1	0.748843	0.106439	0.9608	0.0189757
PGF	0.213683	0.475739	0.8604	0.00799987								SCARB2	0.40336	0.537145	0.682	0.00703989								TNFRSF21	-0.63855	0.152194	0.932	0.0212477
NOMO1	-0.371524	0.333029	0.9568	0.0115518								HTATSF1	0.536442	0.454352	0.7812	0.00929585								REG3A	0.838527	0.125158	0.9976	0.0317915
MSR1	0.299664	0.41201	0.9204	0.0146878								TPP1	0.659107	0.425192	0.8832	0.0114558								TCL1A	-0.360974	0.295185	0.8084	0.0136478
SMOC1	0.293478	0.421387	0.9112	0.0146558								SORD	-0.489689	0.475095	0.6676	0.0102718								VCAM1	0.381018	0.23949	0.7204	0.0185917
CCN5	0.33375	0.369703	0.8892	0.0176477								SSPN	0.431738	0.508879	0.6392	0.0115358								SERPINA12	0.798153	0.132431	0.9884	0.0347994
TSPAN1	0.52323	0.256777	0.9804	0.0293435								UBR3	-0.38719	0.522023	0.5496	0.0120958								SDC1	-0.387384	0.30355	0.8844	0.0152158
PCDH1	0.475625	0.308745	0.9932	0.0250876								EEF1B2	0.470953	0.474089	0.586	0.0140958								TNFRSF8	-0.321505	0.327197	0.734	0.0189597
UXS1	-0.564641	0.233262	0.9756	0.0337595								NCL	0.332023	0.468582	0.374	0.0155677								ADAM23	-0.312629	0.347442	0.7264	0.0182877
FASLG	-0.51043	0.271525	0.9864	0.0296315								WDR77	0.608531	0.415618	0.6812	0.0182237								CALCA	-0.619291	0.211622	0.9436	0.0307515
SNCG	0.490623	0.297039	0.996	0.0283355								PLEKHF1	0.407984	0.559546	0.6456	0.0144478								OGN	0.261614	0.407706	0.722	0.0162237
PLAT	0.29521	0.437763	0.8992	0.0204317								HNRNPD	0.444623	0.416532	0.3356	0.0203997								IL6ST	-0.260844	0.360593	0.5748	0.0209437
MSTN	-0.354066	0.397816	0.9576	0.0232636								HNRNPUL2	0.403128	0.472265	0.38	0.0199517								TNFRSF10B	0.193972	0.452883	0.5576	0.0190557
CCDC80	0.288384	0.462066	0.9004	0.0206557								MAPRE3	-0.540091	0.434998	0.5408	0.0223516								CLC	0.580276	0.23052	0.884	0.0385274
IL17D	0.28617	0.475826	0.936	0.0204637								PSAP	0.728613	0.327816	0.4736	0.0412793								TNR	-0.276465	0.41514	0.6952	0.0240796
CDHR2	0.323429	0.451914	0.9296	0.0274236								FHL3	-0.386097	0.544901	0.42	0.0274076								CD34	-0.212115	0.44663	0.5492	0.0248796
KIT	-0.351275	0.391599	0.8656	0.0342875								ABCE1	-0.341444	0.575747	0.4336	0.0391354								SCARF2	0.391823	0.348894	0.782	0.0324795
NTproBNP	0.34549	0.437695	0.9264	0.0307195								HCCS	-0.375418	0.551291	0.4084	0.0445753								DKK4	-0.547111	0.29175	0.9544	0.0404954
IGFBP7	0.159439	0.576299	0.6028	0.0245756								MYBPH	-0.430862	0.547802	0.468	0.0469593								CA1	0.504727	0.29704	0.9092	0.0399034
TREM2	0.211299	0.540272	0.726	0.0263836								UBQLN4	-0.416469	0.604687	0.6032	0.0498872								OMD	-0.313226	0.397956	0.7248	0.0359034
RSPO1	0.187656	0.554349	0.6716	0.0267516								MUSTN1	-0.441932	0.579167	0.5416	0.0531512								CD244	-0.303744	0.41167	0.698	0.0362554
TNFRSF11B	0.253569	0.498942	0.7876	0.0309435								MAP2K3	-0.381093	0.544447	0.326	0.0568951								CDSN	-0.287131	0.385628	0.524	0.0429913
AGRP	-0.326038	0.464137	0.934	0.0357434								DNAJB5	-0.361	0.589943	0.4336	0.0556951								RSPO1	0.23393	0.46808	0.5276	0.0369114
FUT3_FUT5	0.353342	0.409888	0.8568	0.0408633								LRRC47	0.332114	0.572406	0.348	0.059919								PPY	0.814434	0.171247	0.9868	0.0562391
CD99L2	-0.232236	0.546278	0.7984	0.0312795								SRSF3	0.284481	0.5	0.3016	0.0739988								MLN	-0.901438	0.150476	0.9916	0.065615
FABP9	-0.343209	0.477028	0.9404	0.0403354								ASAH1	0.302863	0.603666	0.2828	0.0985424								COLEC12	-0.788336	0.173625	0.9552	0.0583991
EGFR	-0.214373	0.513536	0.6228	0.0387194																				CLEC4D	0.830699	0.16806	0.9768	0.062511
LRRN1	-0.29039	0.51606	0.8696	0.0433913																				NUDC	-0.839772	0.173154	0.9704	0.061487
OBP2B	-0.317067	0.504989	0.9184	0.0445113																				FHIT	-0.915308	0.171673	0.9912	0.0913265
MEPE	-0.242366	0.538687	0.7936	0.0425113																				IRAG2	-0.768559	0.225236	0.962	0.0795187
CRTAC1	0.298821	0.527369	0.8952	0.0464313																				BTC	0.84918	0.221397	0.9904	0.0815667
CDHR1	-0.245871	0.581189	0.8396	0.0486392																				PAEP	-0.873916	0.201282	0.986	0.0933425
IL1A	0.562617	0.291148	0.9608	0.060623																				IL6	-0.621221	0.259474	0.904	0.0729908
MEGF10	-0.284057	0.558546	0.8788	0.0542391																				SPP1	0.526328	0.30992	0.8276	0.0659669
IGFBP1	0.283785	0.515172	0.7276	0.061551																				PPP1R12A	0.638654	0.287836	0.918	0.0738228
SDC1	-0.226647	0.620496	0.8224	0.0538071																				PDCD1LG2	-0.321997	0.437465	0.6596	0.0539671
KITLG	0.235229	0.557961	0.632	0.0676629																				KAZALD1	-0.420093	0.387765	0.794	0.065263
MLN	0.242608	0.60484	0.7836	0.064911																				AMBN	-0.763339	0.257638	0.9268	0.0986704
CR2	-0.27523	0.562003	0.7972	0.0702229																				PODXL	-0.590041	0.321856	0.8832	0.0820467
GFAP	0.189594	0.621475	0.614	0.065023																				DCN	0.420169	0.356901	0.6628	0.0773908
LGALS7_LGALS7B	0.203269	0.610413	0.6372	0.0663349																				FKBP4	-0.214197	0.466235	0.4076	0.059567
MFGE8	-0.254686	0.594741	0.7788	0.0732788																				FCER2	-0.427889	0.379623	0.7996	0.0734388
SFRP1	0.192273	0.642544	0.7012	0.0691349																				CTSD	0.263781	0.436999	0.5	0.0688469
SOST	0.261797	0.557179	0.6836	0.0803987																				ENPP5	0.288744	0.464949	0.6016	0.0659029
METAP1	-0.293891	0.567662	0.8128	0.0840787																				CD99	0.234863	0.499376	0.538	0.062095
TNFSF11	-0.215286	0.645306	0.7652	0.0744788																				CDHR2	-0.404694	0.432495	0.78	0.0748148
F3	0.148707	0.684384	0.5276	0.0720468																				GFRA3	-0.227562	0.510474	0.4868	0.0701749
DCN	0.161024	0.666907	0.5808	0.0749748																				TNFRSF9	-0.175902	0.496819	0.3532	0.0724468
NFASC	0.212666	0.640807	0.6976	0.0819507																				CD276	-0.304578	0.476736	0.6484	0.0755348
CHIT1	0.281568	0.579694	0.7752	0.0975504																				CHIT1	0.370295	0.443987	0.742	0.0852146
AGER	-0.173824	0.662143	0.5928	0.0859986																				DPEP1	-0.335232	0.42206	0.544	0.0933905
																								TIMD4	0.221201	0.468391	0.368	0.0930705
																								GSTA1	0.303525	0.460584	0.5788	0.0957905
