# Supplementary material for: Healthy Aging Metabolomic and Proteomic Signatures Across Multiple Physiological Compartments
Source: Aging Cell. 2025 Feb 14;24(6):e70014. doi: 10.1111/acel.70014 (PMC12151885; doi:10.1111/acel.70014)
Supplement: Supplementary file 16 — Table S11. [file ACEL-24-e70014-s011.xlsx]

## Sheet: Sheet1
Table S11.	Proteins and metabolites specific to the multivariate analysis. Proteins and/or metabolites identified from the multivariate analysis that were not age-associated in the cross-sectional analysis in plasma (Table S1, [5]), urine (Table S7, [5]) or muscle ([3],[5]).
	Proteomics			Metabolomics
	Plasma	Urine	Muscle	Plasma	Urine	Muscle
	AGER	VCAM1	PSAP	PC aa C40:4	citrulline	None
	IL1A	GSTA1		CE 15:0
	CD99L2	TNFSF13		TG 16:0_38:2
	MEPE	TNFRSF10B		TG 18:1_31:0
	MFGE8	ENPP5		TG 20:4_36:4
	SDC1	TIMD4		PC ae C36:4
		SERPINA12		PC aa C34:4
		PAMR1
		CD99
		SPP1
		BTC
		SCARF2
		RSPO1
		CRTAC1
		PPP1R12A
		DCN
		IL6
		NUDC
		IRAG2
		CDSN
		DPEP1
		CD276
		COLEC12
		PAEP
