# Supplementary material for: Healthy Aging Metabolomic and Proteomic Signatures Across Multiple Physiological Compartments
Source: Aging Cell. 2025 Feb 14;24(6):e70014. doi: 10.1111/acel.70014 (PMC12151885; doi:10.1111/acel.70014)
Supplement: Supplementary file 17 — Table S12. [file ACEL-24-e70014-s009.xlsx]

## Sheet: Sheet1
Table S12	A. Correlation coefficients and significance of clinical co-variates associated with age-acceleration scores. Differences in clinical parameter, physical function, health activity and anthropometrics associated by spearman correlation (p<0.10) with the age-acceleration scores based on the molecular signature from participants with measurements in at least four of the six compartment/omics (n=92).…
		Plasma		muscle		urine
A.		corr	p-value	corr	p-value	corr	p-value
	Clinical Parameters
	Anion Gap (AGAP)	0.103125	0.322614	0.248539	0.0958063	0.134878	0.235962
	Albumin	-0.19093	0.0652758	-0.28559	0.0543623	-0.04	0.726338
	Alkaline phosphatase	0.0197582	0.850079	0.0747116	0.621685	0.19676	0.0822108
	Alanine aminotransferase	-0.150246	0.148341	-0.315901	0.0324617	-0.033144	0.771836
	Percent Basophils	0.178068	0.0894673	-0.0568111	0.710879	-0.192167	0.0963025
	Total bilirubin	-0.203522	0.04913	-0.356419	0.0150463	-0.0615723	0.589848
	Blood urea nitrogen (BUN)	0.142996	0.169154	0.348936	0.0174679	0.182982	0.106502
	creatinine	-0.217687	0.0350602	-0.187053	0.21322	-0.112232	0.324744
	C-Reactive Protein	-0.00436472	0.968956	0.0706478	0.664877	0.212852	0.0813839
	Percent eosinophils	0.162109	0.122621	-0.0515172	0.736806	-0.196929	0.0881801
	Erythrocyte sedimentation rate	0.274958	0.0129827	0.162514	0.310019	0.152343	0.222036
	Sodium	0.160661	0.12189	0.356129	0.0151347	0.031608	0.782142
	Free triiodothyronine	-0.274791	0.0114171	-0.441527	0.00342112	-0.0892793	0.462349
	Total iron binding capacity (TIBC)	-0.199935	0.0682372	-0.279266	0.0732847	0.059894	0.622346
	transferrin	-0.206798	0.0591075	-0.243232	0.120622	0.1106	0.362041
	Potassium	-0.128161	0.218312	-0.097459	0.519352	-0.247973	0.0275637
	Red blood cells count (RBC)	-0.18977	0.0700137	-0.188886	0.213997	-0.253228	0.027306
	Non-HDL Cholesterol	0.0282463	0.78697	-0.00783419	0.95879	-0.199767	0.0775454
	HDL-Cholesterol	0.242263	0.0186446	0.00963053	0.949351	0.0977734	0.391316
	LDL Cholesterol, Calculated	-0.000859833	0.993438	-0.0351018	0.816855	-0.191077	0.0916336
	hematocrit	-0.158069	0.132351	-0.306755	0.0404063	-0.28872	0.0114256
	hemoglobin	-0.211426	0.0430599	-0.310805	0.0377048	-0.285185	0.0125225
	Iron	-0.0218632	0.843514	-0.0817021	0.606992	-0.271094	0.0232084
	Iron saturation	0.0580707	0.599795	0.00762399	0.961781	-0.270146	0.0237134
	Ferritin	0.0165232	0.881226	0.108014	0.494633	-0.2464	0.0400125
	Physical Function
	Left Hamstring 180o/s, conc+	-0.208277	0.0515007	-0.13969	0.354498	-0.153313	0.19533
	Left Hamstring 30o/s, conc+	-0.244039	0.0219449	-0.169365	0.260492	-0.103329	0.384334
	Left Quadricep 30o/s, conc+	-0.249632	0.0189995	-0.251557	0.091794	-0.0099963	0.93304
	Left Quadricep 50o below full extension, Iso+	-0.213802	0.0454835	-0.261926	0.0786756	-0.0307759	0.796043
	Left Quadricep 70o below full extension, Iso+	-0.231766	0.0297996	-0.23836	0.110602	-0.0209956	0.86005
	Right Hamstring 180o/s, conc+	-0.215458	0.0437974	-0.144932	0.336546	-0.161544	0.169118
	Right Hamstring 30o/s, conc+	-0.245506	0.0211373	-0.144135	0.33924	-0.158257	0.178075
	Right Quadricep 180o/s, conc+	-0.249318	0.0191558	-0.200752	0.180974	-0.141194	0.230162
	Right Quadricep 30o/s, conc+	-0.306062	0.00373164	-0.23257	0.119859	-0.170591	0.146176
	Right Quadricep 50obelow full extension, Iso+	-0.272404	0.0102408	-0.184582	0.218705	-0.0989122	0.401779
	Right Quadricep 70obelow full extension, Iso+	-0.285885	0.00693192	-0.202837	0.175893	-0.122341	0.299082
	Narrow walk speed	0.260523	0.0771358	0.116302	0.274449	0.102266	0.375363
	2:30 min usual pace walk speed	0.0432933	0.681459	0.350717	0.0160966	0.0974026	0.398584
	Health Activity (kcal/kg/week)
	Grocery shopping	-0.0879583	0.396657	0.0191131	0.898532	-0.196536	0.0805868
	Heavy housework	-0.0970039	0.34711	-0.00684927	0.963555	-0.22906	0.0396929
	exercise and recreation composite	0.00512952	0.960441	-0.125041	0.40234	0.19031	0.0888006
	Light housework	0.0247956	0.810485	-0.250249	0.0897845	-0.022877	0.839354
	Laundry	0.0424288	0.681473	-0.103294	0.489609	-0.228649	0.0400586
	Weight and circuit training	-0.0378611	0.714191	0.048719	0.74503	0.19313	0.0840858
	Vigorous exercise	0.0532875	0.606109	-0.10409	0.48625	0.232209	0.0369785
	Anthropometric
	Waist circumference	-0.192456	0.0660684	-0.152833	0.315099	-0.0694129	0.54593
	Weight	-0.286486	0.00512049	-0.304935	0.0371457	-0.1794	0.113651
	+conc=Concentric peak torque
	+Iso=Isometric peak torque
B.
	lymphocytePer, lymphocyteAbs, monocytePer, neutrophilPer, neutrophilAbs, platelet, immPlateletPer, WBC, RDW, MCV, immReticulocytePer, reticulocyteAbs, cholesterol, triglyceride, glucose, hgbA1cGlycosylated, T4Free, TSH, calciumLvl, vitD25HydroxyLvl, chloride, CO2, totalProtein, globulin, AST, insulin, homa, albumin_globulin_ratio
