# Supplementary material for: Healthy Aging Metabolomic and Proteomic Signatures Across Multiple Physiological Compartments
Source: Aging Cell. 2025 Feb 14;24(6):e70014. doi: 10.1111/acel.70014 (PMC12151885; doi:10.1111/acel.70014)
Supplement: Supplementary file 18 — Table S13. [file ACEL-24-e70014-s019.xlsx]

## Sheet: Sheet1
Table S13.	Age-associated endoplasmic reticulum proteins from plasma, muscle and urine. Endoplasmic Reticulum or Endplasmic Reticulum related Proteins identified from the age-associated proteins identified in the cross-sectional and multivariate analysis using String Analysis v 12.0 and the Gene Ontology Cellular Component. Bold indicates from Molecular Signature.
	Plasma	Urine	Muscle
	ADAMTS13	CHRDL1	ABCA8
	AFP	MCFD2	ABI1
	AGR2	TYRO3	ACSL1
	AMBP	IL6	ACSL6
	AOC3	AMBN	ADIPOQ
	BMP4	SPP1	AGPAT3
	BSG	IRAG2	AIMP1
	CD1C		ALG5
	CD4		AMBP
	CD55		ANK3
	CD59		ANP32A
	CD74		ANXA7
	CDH2		AOC3
	CHGB		APEX1
	CHI3L1		APOO
	CHRDL1		ARCN1
	CKAP4		ARL6IP5
	COL18A1		ASB11
	COL6A3		ASPSCR1
	CSF1		ATL3
	CST3		ATP1A1
	CTSF		CA4
	CTSZ		CACNA1S
	EGFR		CACNA2D1
	F3		CALR
	FGF23		CALU
	FOLR1		CAMK2B
	FSTL3		CAMK2D
	FURIN		CAV3
	GALNT2		CAVIN1
	GPR37		CCDC47
	HLA-E		CD55
	IGFBP1		CDC42
	IGFBP3		CDS2
	IGFBP4		CERT1
	IGFBP7		CES1
	IL15RA		CES2
	IL6		CHERP
	ITGA5		CKAP4
	KDR		COL12A1
	KLK6		COL15A1
	LGALS1		COL18A1
	MATN3		COL1A1
	MSLN		COL1A2
	MYOC		COL2A1
	NOS1		COL3A1
	NOTCH3		COL4A1
	PDGFRA		COL4A2
	PLAUR		COL6A1
	PTGDS		COL6A2
	RGMA		COL6A3
	RNASET2		COPE
	SCARB2		COPG1
	SCG2		COPG2
	SCGB1A1		CTSZ
	SFTPA1		CYB5A
	SPON1		CYB5R3
	SPP1		DAG1
	ST6GAL1		DNAJA1
	TFPI		DNAJB11
	TGFA		DNAJB12
	TGM2		DNAJC3
	THY1		DPM1
	TIMP1		EGFR
	TIMP1		EHD4
	TNC		ELAVL1
	ULBP2		EMD
	UMOD		EPHX1
	VCAM1		EPM2A
	VCAN		EPM2AIP1
	VWF		ERAP1
	MEPE		ERGIC1
	NOMO1		ERLEC1
	PGF		ERO1A
	MFGE8		ESYT1
			ESYT2
			FAAH
			FBN1
			FITM1
			GABARAPL2
			GANAB
			GHDC
			GLUL
			H6PD
			HLA-DRA
			HLA-DRB1
			HMGB1
			HMOX1
			HNRNPR
			HTT
			JPH1
			JSRP1
			KLHL41
			LAMB1
			LAMB2
			LAMC1
			LARS1
			LNPK
			LRPAP1
			LYPLA1
			MANF
			MAPK1
			MAPK3
			MBOAT7
			MESD
			METTL7A
			MFGE8
			MLEC
			MYDGF
			MYO18A
			MYOC
			NENF
			NOL3
			NPC2
			NSDHL
			NUP210
			OSBP
			P4HB
			PACS2
			PANX1
			PARK7
			PDCD6IP
			PDIA3
			PDIA4
			PDIA6
			PGRMC1
			PGRMC2
			PITPNB
			PLD3
			PLIN1
			POGLUT3
			POMP
			PPIB
			PTGIS
			PYCARD
			RAB10
			RAB1B
			RER1
			RETREG3
			RNASET2
			RPL13
			RPL18
			RPL21
			RPL27A
			RPL34
			RPL4
			RPL5
			RPL6
			RPN1
			RPS23
			RPS24
			RPS26
			RPS3A
			RRBP1
			RRS1
			RTCB
			RYR1
			RYR3
			SCARB2
			SDCBP
			SEC22B
			SEC31A
			SELENOS
			SET
			SGCD
			SLC27A4
			SMPD4
			SPARCL1
			SRL
			SRP72
			STAU2
			STT3A
			STT3B
			TFG
			THBS4
			TKT
			TMED5
			TMEM30A
			TMEM43
			TMX1
			TMX2
			TMX3
			TNC
			TOR1AIP2
			TOR1B
			TPD52
			TRAF2
			TRIP11
			TSN
			TXNDC12
			TXNDC5
			UBQLN4
			UBXN1
			UFD1
			USO1
			VWF
			ZMPSTE24
