# Supplementary material for: Healthy Aging Metabolomic and Proteomic Signatures Across Multiple Physiological Compartments
Source: Aging Cell. 2025 Feb 14;24(6):e70014. doi: 10.1111/acel.70014 (PMC12151885; doi:10.1111/acel.70014)
Supplement: Supplementary file 19 — Table S14. [file ACEL-24-e70014-s012.xlsx]

## Sheet: Sheet1
Table S14.	Age-associated lysosomal proteins from plasma, muscle and urine. Lysosome or Lysosomal lumen Proteins identified from the age-associated proteins identified in the cross-sectional and multivariate analysis using String Analysis v12.0 and the Gene Ontology Cellular Component at baseline in plasma (35), urine (9) and muscle (86). Bold indicates from Molecular signature.
	plasma	urine	muscle
	DCN	CD34	ADA
	VCAN	OMD	AHNAK
	BCAN	OGN	ANK3
	PRELP	SDC1	ANXA11
	HSPG2	CTSD	ANXA2
	OGN	LYN	AP1M1
	AGRN	CD164	AP2A2
	CTSV	DCN	AP2M1
	CTSF	IRAG2	AP3M1
	FASLG		ARL8B
	LGMN		ASAH1
	CTSB		ATP6V0D1
	CTSL		BGN
	SCARB2		BORCS7
	SMPD1		CALR
	LAMP2		CAP1
	CBLIF		CCZ1B
	RNASET2		CHID1
	ACAN		CHMP3
	CD74		CKAP4
	ANPEP		CLTA
	CD1C		CLTC
	CKAP4		COL6A1
	CTSZ		CPNE1
	GFAP		CPNE3
	LAMP3		CPPED1
	LRP1		CTSB
	TINAGL1		CTSZ
	SLC39A14		CYB5R3
	VAT1		DCN
	PIGR		DNAJC3
	PLA2G10		EEF1A1
	CHIT1		EEF1A2
	TSPAN1		EPDR1
	SDC1		FMOD
	DCN		GDI2
			GGH
			GNAI3
			GNB2
			GPC4
			HEXA
			HEXB
			HLA-DRA
			HLA-DRB1
			HSPA8
			LAMP1
			LAMTOR1
			LAMTOR2
			LARS1
			LNPEP
			LRP1
			LUM
			M6PR
			MAPK1
			NBR1
			NPC2
			OGN
			PIGR
			PLD3
			PLEKHF1
			PON2
			PPT1
			PTGES2
			PYCARD
			RAB12
			RNASET2
			RPTOR
			SCARB2
			SDCBP
			SERPINB1
			SIAE
			SLC44A2
			SNAP23
			SNX6
			STX7
			TINAGL1
			TMEM106B
			TMEM30A
			TOLLIP
			TPP1
			TUBB
			TXNDC5
			UBXN6
			VAT1
			VPS26A
			PSAP
